# Supplementary material for: Rare Variants in NOD1 Associated with Carotid Bifurcation Intima-Media Thickness in Dominican Republic Families
Source: PLoS One. 2016 Dec 9;11(12):e0167202. doi: 10.1371/journal.pone.0167202 (PMC5147882; doi:10.1371/journal.pone.0167202)
Supplement: S1 Phenotype File — (CSV) [file pone.0167202.s001.csv]

Sample	FID	IID	NOMASid	lnbif	age	sex	rbmi	whr	packyears	PC1	htn140
DiscoveryFamily	253	403	NA	43.14	-29.57	F	32.84	0.927	0	NA	NA
DiscoveryFamily	253	404	NA	44.02	-17.57	M	23.542	0.838	0	NA	NA
DiscoveryFamily	253	407	NA	43.73	-15.57	F	25.97	0.803	0	NA	NA
DiscoveryFamily	253	413	NA	43.86	-15.57	F	36.634	0.929	0	NA	NA
DiscoveryFamily	253	405	NA	45.37	-14.57	M	23.385	0.819	0	NA	NA
DiscoveryFamily	253	408	NA	44.8	-11.57	F	21.585	0.743	0	NA	NA
DiscoveryFamily	253	307	NA	44.37	4.43	F	28.965	0.842	0	NA	NA
DiscoveryFamily	253	304	NA	48.43	14.43	F	32.181	0.814	10.5	NA	NA
DiscoveryFamily	253	308	NA	45.42	14.43	M	26.687	0.962	0	NA	NA
DiscoveryFamily	253	301	NA	45.86	15.43	M	27.865	0.938	0	NA	NA
DiscoveryFamily	253	306	NA	43.82	18.43	F	24.895	0.833	0	NA	NA
DiscoveryFamily	253	302	NA	45.34	21.43	M	20.414	0.853	0	NA	NA
DiscoveryFamily	253	201	NA	46.29	41.43	F	32.576	0.977	NA	NA	NA
DiscoveryFamily	253	101	NA	NA	NA	M	NA	NA	NA	NA	NA
DiscoveryFamily	253	102	NA	NA	NA	F	NA	NA	NA	NA	NA
DiscoveryFamily	253	202	NA	NA	NA	M	NA	NA	NA	NA	NA
DiscoveryFamily	253	204	NA	NA	NA	F	NA	NA	NA	NA	NA
DiscoveryFamily	253	303	NA	NA	NA	M	NA	NA	NA	NA	NA
DiscoveryFamily	253	312	NA	NA	NA	F	NA	NA	NA	NA	NA
DiscoveryFamily	253	313	NA	NA	NA	F	NA	NA	NA	NA	NA
ReplicationFamily	289	401	NA	43.28	-24.48044693	F	24.769	0.775	0	NA	NA
ReplicationFamily	289	304	NA	45.16	-11.48044693	F	30.425	0.95	0	NA	NA
ReplicationFamily	289	302	NA	44.59	-8.48044693	F	37.49	0.895	1.5	NA	NA
ReplicationFamily	289	301	NA	44.62	-5.48044693	F	33.908	0.94	0	NA	NA
ReplicationFamily	289	313	NA	44.61	-2.48044693	M	25.009	0.952	0	NA	NA
ReplicationFamily	289	312	NA	44.78	0.51955307	M	37.216	1.045	22	NA	NA
ReplicationFamily	289	303	NA	44.67	3.51955307	M	28.037	1.026	0	NA	NA
ReplicationFamily	289	307	NA	45.43	3.51955307	F	24.319	0.933	0	NA	NA
ReplicationFamily	289	310	NA	45.34	8.51955307	M	32.018	0.964	0	NA	NA
ReplicationFamily	289	311	NA	46.21	9.51955307	M	27.096	0.973	0	NA	NA
ReplicationFamily	289	201	NA	45.4	22.51955307	F	32.253	0.942	NA	NA	NA
ReplicationFamily	289	208	NA	46.18	22.51955307	F	25.293	0.975	0	NA	NA
ReplicationFamily	289	101	NA	NA	NA	F	NA	NA	NA	NA	NA
ReplicationFamily	289	102	NA	NA	NA	M	NA	NA	NA	NA	NA
ReplicationFamily	289	204	NA	NA	NA	M	NA	NA	NA	NA	NA
ReplicationFamily	289	207	NA	NA	NA	M	NA	NA	NA	NA	NA
ReplicationFamily	289	320	NA	NA	NA	M	NA	NA	NA	NA	NA
ReplicationFamily	357	404	NA	43.95	-25.48044693	F	16.323	0.813	0	NA	NA
ReplicationFamily	357	402	NA	43.42	-23.48044693	M	25.74	0.829	0	NA	NA
ReplicationFamily	357	305	NA	43.73	-7.48044693	F	26.272	0.873	0	NA	NA
ReplicationFamily	357	306	NA	43.57	-7.48044693	F	15.722	0.81	0	NA	NA
ReplicationFamily	357	307	NA	43.13	-4.48044693	F	27.692	0.946	0	NA	NA
ReplicationFamily	357	301	NA	45.25	-2.48044693	F	29.878	0.845	0	NA	NA
ReplicationFamily	357	308	NA	42.99	2.51955307	F	25.269	0.902	0	NA	NA
ReplicationFamily	357	209	NA	44.69	23.51955307	M	16.599	0.893	NA	NA	NA
ReplicationFamily	357	201	NA	45.51	25.51955307	M	32.684	1	22	NA	NA
ReplicationFamily	357	205	NA	44.17	29.51955307	F	17.574	0.879	9	NA	NA
ReplicationFamily	357	202	NA	45.24	42.51955307	M	26.833	1	3	NA	NA
ReplicationFamily	357	1	NA	NA	NA	F	NA	NA	NA	NA	NA
ReplicationFamily	357	2	NA	NA	NA	M	NA	NA	NA	NA	NA
ReplicationFamily	357	101	NA	NA	NA	M	NA	NA	NA	NA	NA
ReplicationFamily	357	102	NA	NA	NA	F	NA	NA	NA	NA	NA
ReplicationFamily	357	103	NA	NA	NA	M	NA	NA	NA	NA	NA
ReplicationFamily	357	104	NA	NA	NA	F	NA	NA	NA	NA	NA
ReplicationFamily	357	207	NA	NA	NA	M	NA	NA	NA	NA	NA
ReplicationFamily	357	208	NA	NA	NA	F	NA	NA	NA	NA	NA
ReplicationFamily	357	210	NA	NA	NA	F	NA	NA	NA	NA	NA
ReplicationFamily	357	302	NA	NA	NA	M	NA	NA	NA	NA	NA
ReplicationFamily	357	309	NA	NA	NA	F	NA	NA	NA	NA	NA
ReplicationFamily	357	311	NA	NA	NA	M	NA	NA	NA	NA	NA
DiscoveryFamily	803	402	NA	45.05	-25.57	F	37.968	0.854	0	NA	NA
DiscoveryFamily	803	403	NA	44.16	-22.57	M	32.68	0.978	0	NA	NA
DiscoveryFamily	803	304	NA	44.63	-10.57	F	23.609	0.857	0	NA	NA
DiscoveryFamily	803	310	NA	42.71	-7.57	M	25.893	0.789	4.2	NA	NA
DiscoveryFamily	803	309	NA	45.62	-4.57	M	31.827	0.943	0.15	NA	NA
DiscoveryFamily	803	303	NA	46.08	-0.57	F	39.762	0.955	0	NA	NA
DiscoveryFamily	803	306	NA	44.49	4.43	F	27.671	0.822	0	NA	NA
DiscoveryFamily	803	311	NA	45.32	6.43	M	28.79	0.947	NA	NA	NA
DiscoveryFamily	803	305	NA	44.82	11.43	F	30.967	0.904	0.1	NA	NA
DiscoveryFamily	803	307	NA	45.7	23.43	M	30.448	1.048	0	NA	NA
DiscoveryFamily	803	205	NA	45.73	24.43	F	31.122	1.022	0	NA	NA
DiscoveryFamily	803	204	NA	46.22	31.43	M	33.688	1.044	3.25	NA	NA
DiscoveryFamily	803	201	NA	44.74	42.43	F	26.389	0.885	NA	NA	NA
DiscoveryFamily	803	203	NA	45.21	47.43	F	24.085	1	0	NA	NA
DiscoveryFamily	803	1	NA	NA	NA	F	NA	NA	NA	NA	NA
DiscoveryFamily	803	2	NA	NA	NA	M	NA	NA	NA	NA	NA
DiscoveryFamily	803	101	NA	NA	NA	F	NA	NA	NA	NA	NA
DiscoveryFamily	803	102	NA	NA	NA	M	NA	NA	NA	NA	NA
DiscoveryFamily	803	103	NA	NA	NA	M	NA	NA	NA	NA	NA
DiscoveryFamily	803	206	NA	NA	NA	M	NA	NA	NA	NA	NA
DiscoveryFamily	803	207	NA	NA	NA	M	NA	NA	NA	NA	NA
DiscoveryFamily	803	320	NA	NA	NA	M	NA	NA	NA	NA	NA
DiscoveryFamily	803	999	NA	NA	NA	M	NA	NA	NA	NA	NA
ReplicationFamily	921	312	NA	42.74	-28.48044693	M	21.733	0.851	0	NA	NA
ReplicationFamily	921	402	NA	42.74	-26.48044693	M	28.645	0.962	0	NA	NA
ReplicationFamily	921	303	NA	43.05	-25.48044693	F	22.287	0.842	0	NA	NA
ReplicationFamily	921	401	NA	42.29	-25.48044693	F	26.927	0.867	0	NA	NA
ReplicationFamily	921	301	NA	43.42	-24.48044693	M	29.599	0.95	0	NA	NA
ReplicationFamily	921	314	NA	43.17	-24.48044693	F	24.081	0.789	0	NA	NA
ReplicationFamily	921	313	NA	44.63	-21.48044693	F	29.683	0.849	0	NA	NA
ReplicationFamily	921	317	NA	43.98	-13.48044693	F	21.994	0.842	0	NA	NA
ReplicationFamily	921	304	NA	43.74	-10.48044693	M	21.014	0.905	4.25	NA	NA
ReplicationFamily	921	318	NA	44.04	-5.48044693	F	27.265	0.88	0	NA	NA
ReplicationFamily	921	204	NA	44.97	5.51955307	F	29.538	0.915	0	NA	NA
ReplicationFamily	921	206	NA	44.8	7.51955307	M	41.596	0.907	0	NA	NA
ReplicationFamily	921	210	NA	44.91	7.51955307	F	29.219	1	0	NA	NA
ReplicationFamily	921	203	NA	44.89	8.51955307	F	28.74	0.888	0	NA	NA
ReplicationFamily	921	205	NA	46.26	12.51955307	F	24.253	0.851	5	NA	NA
ReplicationFamily	921	211	NA	44.68	12.51955307	M	26.925	0.974	0	NA	NA
ReplicationFamily	921	207	NA	44.85	13.51955307	F	27.956	0.955	0	NA	NA
ReplicationFamily	921	208	NA	44.37	15.51955307	F	28.182	0.929	0	NA	NA
ReplicationFamily	921	201	NA	44.69	17.51955307	F	30.106	0.863	0	NA	NA
ReplicationFamily	921	213	NA	46.71	20.51955307	M	23.787	1	0	NA	NA
ReplicationFamily	921	215	NA	46.09	20.51955307	M	25.347	0.923	92	NA	NA
ReplicationFamily	921	101	NA	NA	NA	F	NA	NA	NA	NA	NA
ReplicationFamily	921	102	NA	NA	NA	M	NA	NA	NA	NA	NA
ReplicationFamily	921	209	NA	NA	NA	M	NA	NA	NA	NA	NA
ReplicationFamily	921	212	NA	NA	NA	M	NA	NA	NA	NA	NA
ReplicationFamily	921	323	NA	NA	NA	M	NA	NA	NA	NA	NA
ReplicationFamily	1431	302	NA	NA	-18.48044693	F	28.128	0.896	3.6	NA	NA
ReplicationFamily	1431	306	NA	44.16	-17.48044693	M	27.673	0.921	0	NA	NA
ReplicationFamily	1431	314	NA	43.56	-13.48044693	F	27.425	0.889	0	NA	NA
ReplicationFamily	1431	317	NA	43.66	-12.48044693	M	32.603	0.977	NA	NA	NA
ReplicationFamily	1431	307	NA	42.07	-11.48044693	F	20.07	0.774	0	NA	NA
ReplicationFamily	1431	322	NA	44.53	-10.48044693	F	22.311	0.71	0	NA	NA
ReplicationFamily	1431	301	NA	41.73	-8.48044693	F	25.029	0.816	0	NA	NA
ReplicationFamily	1431	319	NA	46.34	-8.48044693	M	25.783	1.269	1.9	NA	NA
ReplicationFamily	1431	323	NA	46.58	-6.48044693	M	28.645	0.96	0	NA	NA
ReplicationFamily	1431	318	NA	45.09	-5.48044693	F	39.321	0.905	0	NA	NA
ReplicationFamily	1431	315	NA	44.62	-1.48044693	M	29.844	0.964	0	NA	NA
ReplicationFamily	1431	316	NA	46.55	0.51955307	F	25.051	0.857	0	NA	NA
ReplicationFamily	1431	321	NA	46.95	0.51955307	F	27.265	1.113	0	NA	NA
ReplicationFamily	1431	324	NA	NA	1.51955307	M	33.351	1.074	0	NA	NA
ReplicationFamily	1431	201	NA	44.62	15.51955307	F	31.183	0.911	1.5	NA	NA
ReplicationFamily	1431	210	NA	45.24	17.51955307	M	22.361	0.892	7.05	NA	NA
ReplicationFamily	1431	221	NA	47.55	18.51955307	F	30.793	0.818	1.5	NA	NA
ReplicationFamily	1431	203	NA	44.68	23.51955307	F	32.258	0.932	16	NA	NA
ReplicationFamily	1431	208	NA	45.73	23.51955307	M	29.315	0.929	9.3	NA	NA
ReplicationFamily	1431	9998	NA	45.73	23.51955307	M	29.315	0.929	NA	NA	NA
ReplicationFamily	1431	9999	NA	45.73	23.51955307	M	29.315	0.929	NA	NA	NA
ReplicationFamily	1431	211	NA	44.97	26.51955307	F	29.457	0.924	0	NA	NA
ReplicationFamily	1431	209	NA	47.37	27.51955307	M	33.351	0.978	38	NA	NA
ReplicationFamily	1431	220	NA	45.43	31.51955307	M	27.72	0.975	21	NA	NA
ReplicationFamily	1431	101	NA	NA	NA	F	NA	NA	NA	NA	NA
ReplicationFamily	1431	102	NA	NA	NA	M	NA	NA	NA	NA	NA
ReplicationFamily	1431	103	NA	NA	NA	M	NA	NA	NA	NA	NA
ReplicationFamily	1431	104	NA	NA	NA	M	NA	NA	NA	NA	NA
ReplicationFamily	1431	105	NA	NA	NA	M	NA	NA	NA	NA	NA
ReplicationFamily	1431	106	NA	NA	NA	F	NA	NA	NA	NA	NA
ReplicationFamily	1431	202	NA	NA	NA	M	NA	NA	NA	NA	NA
ReplicationFamily	1431	205	NA	NA	NA	M	NA	NA	NA	NA	NA
ReplicationFamily	1431	222	NA	NA	NA	F	NA	NA	NA	NA	NA
ReplicationFamily	1431	223	NA	NA	NA	F	NA	NA	NA	NA	NA
ReplicationFamily	1431	224	NA	NA	NA	F	NA	NA	NA	NA	NA
ReplicationFamily	1431	999	NA	NA	NA	M	NA	NA	NA	NA	NA
ReplicationFamily	2009	405	NA	44.91	-22.48044693	M	23.724	0.941	1.05	NA	NA
ReplicationFamily	2009	308	NA	45.63	-17.48044693	F	24.659	0.861	0	NA	NA
ReplicationFamily	2009	401	NA	43.75	-16.48044693	F	24.261	0.763	0	NA	NA
ReplicationFamily	2009	302	NA	43.87	-9.48044693	M	35.421	0.977	0	NA	NA
ReplicationFamily	2009	307	NA	45.84	-4.48044693	M	33.642	1.024	0	NA	NA
ReplicationFamily	2009	306	NA	46.08	3.51955307	M	29.929	1.038	7.5	NA	NA
ReplicationFamily	2009	206	NA	46.32	5.51955307	F	25.833	0.847	0	NA	NA
ReplicationFamily	2009	305	NA	46.48	5.51955307	F	21.772	0.842	0	NA	NA
ReplicationFamily	2009	205	NA	45.94	15.51955307	F	27.381	0.872	20	NA	NA
ReplicationFamily	2009	201	NA	44.69	17.51955307	F	36.442	0.844	0	NA	NA
ReplicationFamily	2009	207	NA	45.28	22.51955307	F	24.714	0.925	0	NA	NA
ReplicationFamily	2009	101	NA	NA	NA	F	NA	NA	NA	NA	NA
ReplicationFamily	2009	102	NA	NA	NA	M	NA	NA	NA	NA	NA
ReplicationFamily	2009	103	NA	NA	NA	F	NA	NA	NA	NA	NA
ReplicationFamily	2009	105	NA	NA	NA	M	NA	NA	NA	NA	NA
ReplicationFamily	2009	202	NA	NA	NA	M	NA	NA	NA	NA	NA
ReplicationFamily	2009	203	NA	NA	NA	F	NA	NA	NA	NA	NA
ReplicationFamily	2009	209	NA	NA	NA	F	NA	NA	NA	NA	NA
ReplicationFamily	2009	220	NA	NA	NA	M	NA	NA	NA	NA	NA
ReplicationFamily	2009	221	NA	NA	NA	M	NA	NA	NA	NA	NA
ReplicationFamily	2009	222	NA	NA	NA	M	NA	NA	NA	NA	NA
ReplicationFamily	2009	310	NA	NA	NA	M	NA	NA	NA	NA	NA
ReplicationFamily	2009	330	NA	NA	NA	F	NA	NA	NA	NA	NA
ReplicationFamily	2133	314	NA	43.74	-28.48044693	M	21.636	0.865	0	NA	NA
ReplicationFamily	2133	313	NA	44.68	-22.48044693	M	25.856	0.857	0	NA	NA
ReplicationFamily	2133	311	NA	44.05	-18.48044693	F	28.015	1.257	0	NA	NA
ReplicationFamily	2133	312	NA	45.14	-15.48044693	F	23.414	0.947	0	NA	NA
ReplicationFamily	2133	316	NA	44.7	-14.48044693	F	25.232	0.938	0	NA	NA
ReplicationFamily	2133	304	NA	44.7	-9.48044693	M	28.901	0.919	0	NA	NA
ReplicationFamily	2133	303	NA	45.1	-7.48044693	M	30.051	0.909	0	NA	NA
ReplicationFamily	2133	315	NA	44.12	-5.48044693	M	27.152	0.934	6.6	NA	NA
ReplicationFamily	2133	309	NA	45.98	1.51955307	M	37.178	1.063	0	NA	NA
ReplicationFamily	2133	213	NA	45.39	2.51955307	F	24.798	0.829	1.75	NA	NA
ReplicationFamily	2133	301	NA	44.95	2.51955307	F	37.869	0.912	0	NA	NA
ReplicationFamily	2133	207	NA	45.25	12.51955307	F	29.275	0.909	NA	NA	NA
ReplicationFamily	2133	206	NA	45.57	17.51955307	F	27.493	0.949	0	NA	NA
ReplicationFamily	2133	204	NA	47.12	22.51955307	F	31.842	0.93	0	NA	NA
ReplicationFamily	2133	205	NA	45.88	23.51955307	M	29.016	1	4	NA	NA
ReplicationFamily	2133	201	NA	46.47	24.51955307	F	27.008	0.945	0	NA	NA
ReplicationFamily	2133	101	NA	NA	NA	F	NA	NA	NA	NA	NA
ReplicationFamily	2133	102	NA	NA	NA	M	NA	NA	NA	NA	NA
ReplicationFamily	2133	202	NA	NA	NA	M	NA	NA	NA	NA	NA
ReplicationFamily	2133	209	NA	NA	NA	M	NA	NA	NA	NA	NA
ReplicationFamily	2133	211	NA	NA	NA	M	NA	NA	NA	NA	NA
ReplicationFamily	2133	215	NA	NA	NA	F	NA	NA	NA	NA	NA
DiscoveryFamily	3630	302	NA	43.95	-16.57	M	18.35	0.935	0	NA	NA
DiscoveryFamily	3630	309	NA	45.57	-4.57	F	20.056	0.898	37.5	NA	NA
DiscoveryFamily	3630	308	NA	46.47	-3.57	F	24.166	0.77	12	NA	NA
DiscoveryFamily	3630	307	NA	44.97	5.43	F	25.793	0.857	0	NA	NA
DiscoveryFamily	3630	306	NA	45.28	9.43	F	19.179	0.853	0	NA	NA
DiscoveryFamily	3630	303	NA	44.7	10.43	F	28.047	0.829	0	NA	NA
DiscoveryFamily	3630	304	NA	44.9	13.43	M	31.545	0.914	3	NA	NA
DiscoveryFamily	3630	305	NA	45.67	13.43	F	24.402	0.909	0	NA	NA
DiscoveryFamily	3630	201	NA	45.98	23.43	F	18.677	0.806	0	NA	NA
DiscoveryFamily	3630	202	NA	44.41	26.43	F	24.377	0.805	13.5	NA	NA
DiscoveryFamily	3630	220	NA	46.38	27.43	M	23.769	0.986	0	NA	NA
DiscoveryFamily	3630	204	NA	45.28	30.43	M	28.408	1	0	NA	NA
DiscoveryFamily	3630	203	NA	46.48	33.43	F	34.058	1	0	NA	NA
DiscoveryFamily	3630	101	NA	NA	NA	M	NA	NA	NA	NA	NA
DiscoveryFamily	3630	102	NA	NA	NA	F	NA	NA	NA	NA	NA
DiscoveryFamily	3630	205	NA	NA	NA	M	NA	NA	NA	NA	NA
DiscoveryFamily	3630	206	NA	NA	NA	F	NA	NA	NA	NA	NA
DiscoveryFamily	3630	221	NA	NA	NA	M	NA	NA	NA	NA	NA
DiscoveryFamily	3630	222	NA	NA	NA	F	NA	NA	NA	NA	NA
DiscoveryFamily	3630	223	NA	NA	NA	M	NA	NA	NA	NA	NA
DiscoveryFamily	3631	403	NA	43.05	-29.57	M	25.716	0.875	1	NA	NA
DiscoveryFamily	3631	404	NA	44.45	-29.57	M	26.313	0.873	0	NA	NA
DiscoveryFamily	3631	316	NA	43.96	-23.57	M	33.532	0.976	0	NA	NA
DiscoveryFamily	3631	307	NA	42.63	-22.57	F	33.324	0.93	0	NA	NA
DiscoveryFamily	3631	310	NA	43.24	-16.57	F	37.516	0.935	0	NA	NA
DiscoveryFamily	3631	306	NA	43.78	-13.57	F	24.56	0.859	0	NA	NA
DiscoveryFamily	3631	314	NA	43.16	-12.57	F	30.273	0.919	0	NA	NA
DiscoveryFamily	3631	311	NA	45.4	-11.57	M	52.338	1.022	0	NA	NA
DiscoveryFamily	3631	313	NA	44.02	-8.57	F	28.959	0.937	0	NA	NA
DiscoveryFamily	3631	312	NA	44.48	-7.57	F	35.858	0.905	0	NA	NA
DiscoveryFamily	3631	305	NA	45.11	-5.57	F	27.595	0.821	0	NA	NA
DiscoveryFamily	3631	301	NA	43.9	-3.57	F	28.757	0.839	0	NA	NA
DiscoveryFamily	3631	204	NA	45.96	-0.57	F	23.289	0.892	31	NA	NA
DiscoveryFamily	3631	207	NA	44.27	11.43	F	30.368	0.857	NA	NA	NA
DiscoveryFamily	3631	203	NA	45.79	15.43	M	25.801	1	34.5	NA	NA
DiscoveryFamily	3631	201	NA	45.58	18.43	F	34.767	0.943	4.2	NA	NA
DiscoveryFamily	3631	202	NA	44.34	20.43	F	37.07	0.957	4.5	NA	NA
DiscoveryFamily	3631	101	NA	NA	NA	F	NA	NA	NA	NA	NA
DiscoveryFamily	3631	102	NA	NA	NA	M	NA	NA	NA	NA	NA
DiscoveryFamily	3631	208	NA	NA	NA	M	NA	NA	NA	NA	NA
DiscoveryFamily	3631	209	NA	NA	NA	F	NA	NA	NA	NA	NA
DiscoveryFamily	3631	210	NA	NA	NA	M	NA	NA	NA	NA	NA
DiscoveryFamily	3631	318	NA	NA	NA	M	NA	NA	NA	NA	NA
ReplicationFamily	3695	308	NA	42.89	-28.48044693	F	21.252	0.813	0	NA	NA
ReplicationFamily	3695	306	NA	43.36	-24.48044693	F	23.289	0.795	0	NA	NA
ReplicationFamily	3695	304	NA	42.34	-22.48044693	F	20.734	0.882	0	NA	NA
ReplicationFamily	3695	303	NA	43.47	-19.48044693	F	30.273	0.892	0	NA	NA
ReplicationFamily	3695	305	NA	42.65	-17.48044693	F	22.367	0.871	0	NA	NA
ReplicationFamily	3695	307	NA	44.15	-17.48044693	F	23.038	0.889	0	NA	NA
ReplicationFamily	3695	401	NA	43.46	-14.48044693	F	30.887	0.814	0	NA	NA
ReplicationFamily	3695	205	NA	44.72	0.51955307	F	27.203	0.829	30	NA	NA
ReplicationFamily	3695	301	NA	43.78	4.51955307	F	42.844	0.894	0	NA	NA
ReplicationFamily	3695	208	NA	44.54	8.51955307	F	33.157	0.933	7.8	NA	NA
ReplicationFamily	3695	202	NA	45.29	11.51955307	F	44.23	0.881	0	NA	NA
ReplicationFamily	3695	206	NA	46.82	11.51955307	M	27.126	1	0	NA	NA
ReplicationFamily	3695	201	NA	45.83	18.51955307	M	32.937	1.022	12.75	NA	NA
ReplicationFamily	3695	310	NA	46.36	26.51955307	F	31.705	1.083	0	NA	NA
ReplicationFamily	3695	101	NA	NA	NA	F	NA	NA	NA	NA	NA
ReplicationFamily	3695	102	NA	NA	NA	M	NA	NA	NA	NA	NA
ReplicationFamily	3695	103	NA	NA	NA	F	NA	NA	NA	NA	NA
ReplicationFamily	3695	203	NA	NA	NA	F	NA	NA	NA	NA	NA
ReplicationFamily	3695	204	NA	NA	NA	M	NA	NA	NA	NA	NA
ReplicationFamily	3695	209	NA	NA	NA	F	NA	NA	NA	NA	NA
ReplicationFamily	3695	220	NA	NA	NA	M	NA	NA	NA	NA	NA
ReplicationFamily	3695	221	NA	NA	NA	M	NA	NA	NA	NA	NA
ReplicationFamily	3695	302	NA	NA	NA	M	NA	NA	NA	NA	NA
ReplicationFamily	4099	401	NA	41.91	-28.48044693	M	40.69	0.943	0.8	NA	NA
ReplicationFamily	4099	403	NA	42.7	-27.48044693	M	24.317	0.854	0.6	NA	NA
ReplicationFamily	4099	305	NA	44.03	-14.48044693	M	29.77	0.897	18	NA	NA
ReplicationFamily	4099	306	NA	44.39	-1.48044693	F	30.626	0.854	32	NA	NA
ReplicationFamily	4099	321	NA	43.42	-1.48044693	F	25.514	0.878	0	NA	NA
ReplicationFamily	4099	308	NA	43.61	-0.48044693	M	26.839	0.951	25	NA	NA
ReplicationFamily	4099	307	NA	44.15	1.51955307	M	31.54	0.92	33	NA	NA
ReplicationFamily	4099	201	NA	46.27	16.51955307	M	31.202	1.024	18	NA	NA
ReplicationFamily	4099	205	NA	44.35	17.51955307	F	27.309	0.803	0.04	NA	NA
ReplicationFamily	4099	202	NA	45.42	27.51955307	F	30.71	0.888	0	NA	NA
ReplicationFamily	4099	203	NA	44.27	28.51955307	F	29.356	1.073	0	NA	NA
ReplicationFamily	4099	101	NA	NA	NA	F	NA	NA	NA	NA	NA
ReplicationFamily	4099	102	NA	NA	NA	M	NA	NA	NA	NA	NA
ReplicationFamily	4099	220	NA	NA	NA	M	NA	NA	NA	NA	NA
ReplicationFamily	4099	320	NA	NA	NA	M	NA	NA	NA	NA	NA
ReplicationFamily	4541	302	NA	43.66	-21.48044693	M	41.789	1.02	7.7	NA	NA
ReplicationFamily	4541	304	NA	43.64	-19.48044693	F	21.103	0.853	0	NA	NA
ReplicationFamily	4541	305	NA	44.57	-12.48044693	F	24.804	0.905	0	NA	NA
ReplicationFamily	4541	312	NA	44.4	-11.48044693	M	31.682	0.965	0	NA	NA
ReplicationFamily	4541	310	NA	44.36	-9.48044693	F	24.993	0.939	0	NA	NA
ReplicationFamily	4541	307	NA	44.25	-7.48044693	M	25.514	0.853	3	NA	NA
ReplicationFamily	4541	308	NA	45.03	-3.48044693	M	25.347	0.947	NA	NA	NA
ReplicationFamily	4541	311	NA	45.12	5.51955307	M	19.677	0.882	0	NA	NA
ReplicationFamily	4541	209	NA	44.86	9.51955307	F	30.516	0.856	9.9	NA	NA
ReplicationFamily	4541	210	NA	45.6	14.51955307	F	28.677	0.863	11.2	NA	NA
ReplicationFamily	4541	203	NA	45.57	16.51955307	F	34.65	1.021	0	NA	NA
ReplicationFamily	4541	205	NA	44.89	19.51955307	M	27.607	0.911	0	NA	NA
ReplicationFamily	4541	214	NA	44.86	22.51955307	F	29.432	0.977	0	NA	NA
ReplicationFamily	4541	201	NA	45.17	24.51955307	F	25.473	0.868	11	NA	NA
ReplicationFamily	4541	204	NA	45.36	25.51955307	F	28.592	0.854	3.5	NA	NA
ReplicationFamily	4541	211	NA	45.96	29.51955307	F	27.676	0.833	0	NA	NA
ReplicationFamily	4541	101	NA	NA	NA	F	NA	NA	NA	NA	NA
ReplicationFamily	4541	102	NA	NA	NA	M	NA	NA	NA	NA	NA
ReplicationFamily	4541	202	NA	NA	NA	M	NA	NA	NA	NA	NA
ReplicationFamily	4541	207	NA	NA	NA	M	NA	NA	NA	NA	NA
ReplicationFamily	4541	212	NA	NA	NA	F	NA	NA	NA	NA	NA
ReplicationFamily	4541	213	NA	NA	NA	M	NA	NA	NA	NA	NA
ReplicationFamily	4541	215	NA	NA	NA	M	NA	NA	NA	NA	NA
ReplicationFamily	4541	216	NA	NA	NA	M	NA	NA	NA	NA	NA
ReplicationFamily	4541	217	NA	NA	NA	M	NA	NA	NA	NA	NA
ReplicationFamily	4613	401	NA	45.88	-24.48044693	F	27.931	0.886	0	NA	NA
ReplicationFamily	4613	305	NA	43.78	-6.48044693	M	48.453	1.038	0	NA	NA
ReplicationFamily	4613	302	NA	45.2	-5.48044693	F	28.553	0.833	2.6	NA	NA
ReplicationFamily	4613	301	NA	45.65	0.51955307	M	28.879	0.974	0	NA	NA
ReplicationFamily	4613	201	NA	44.61	18.51955307	F	31.242	0.955	0	NA	NA
ReplicationFamily	4613	207	NA	46.39	31.51955307	M	23.072	0.947	40	NA	NA
ReplicationFamily	4613	101	NA	NA	NA	F	NA	NA	NA	NA	NA
ReplicationFamily	4613	102	NA	NA	NA	M	NA	NA	NA	NA	NA
ReplicationFamily	4613	202	NA	NA	NA	M	NA	NA	NA	NA	NA
ReplicationFamily	4613	203	NA	NA	NA	F	NA	NA	NA	NA	NA
ReplicationFamily	4613	220	NA	NA	NA	F	NA	NA	NA	NA	NA
ReplicationFamily	4613	304	NA	NA	NA	F	NA	NA	NA	NA	NA
ReplicationFamily	4613	320	NA	NA	NA	M	NA	NA	NA	NA	NA
DiscoveryFamily	4623	401	NA	42.91	-23.57	F	23.964	0.806	14	NA	NA
DiscoveryFamily	4623	308	NA	43.98	-20.57	F	29.575	0.914	0	NA	NA
DiscoveryFamily	4623	307	NA	44.57	-17.57	F	27.121	0.914	0	NA	NA
DiscoveryFamily	4623	302	NA	43.28	-10.57	F	29.348	0.842	0	NA	NA
DiscoveryFamily	4623	303	NA	43.71	-9.57	M	30.609	0.974	0	NA	NA
DiscoveryFamily	4623	204	NA	44.39	2.43	F	40.902	0.845	0	NA	NA
DiscoveryFamily	4623	212	NA	NA	7.43	M	27.181	0.962	0	NA	NA
DiscoveryFamily	4623	205	NA	47.18	10.43	F	44.424	0.854	0	NA	NA
DiscoveryFamily	4623	206	NA	45.03	12.43	F	27.399	0.867	0	NA	NA
DiscoveryFamily	4623	203	NA	45.75	14.43	M	25.879	1.071	0	NA	NA
DiscoveryFamily	4623	207	NA	46.25	14.43	M	30.059	1.053	0	NA	NA
DiscoveryFamily	4623	208	NA	46.17	14.43	M	NA	NA	76	NA	NA
DiscoveryFamily	4623	201	NA	42.77	16.43	F	40.277	0.938	0	NA	NA
DiscoveryFamily	4623	211	NA	NA	18.43	M	18.677	0.914	27	NA	NA
DiscoveryFamily	4623	209	NA	46.58	22.43	F	20.457	0.882	0	NA	NA
DiscoveryFamily	4623	101	NA	NA	NA	M	NA	NA	NA	NA	NA
DiscoveryFamily	4623	102	NA	NA	NA	F	NA	NA	NA	NA	NA
DiscoveryFamily	4623	103	NA	NA	NA	F	NA	NA	NA	NA	NA
DiscoveryFamily	4623	104	NA	NA	NA	F	NA	NA	NA	NA	NA
DiscoveryFamily	4623	202	NA	NA	NA	M	NA	NA	NA	NA	NA
DiscoveryFamily	4623	213	NA	NA	NA	F	NA	NA	NA	NA	NA
DiscoveryFamily	4623	220	NA	NA	NA	M	NA	NA	NA	NA	NA
DiscoveryFamily	4623	301	NA	NA	NA	M	NA	NA	NA	NA	NA
DiscoveryFamily	4623	320	NA	NA	NA	F	NA	NA	NA	NA	NA
DiscoveryFamily	4965	302	NA	43.64	-22.57	F	37.278	1.256	0.45	NA	NA
DiscoveryFamily	4965	401	NA	42.16	-22.57	F	26.982	0.756	0	NA	NA
DiscoveryFamily	4965	309	NA	43.31	-16.57	F	30.726	0.791	3.85	NA	NA
DiscoveryFamily	4965	304	NA	43.38	-13.57	F	28.182	0.784	3.4	NA	NA
DiscoveryFamily	4965	303	NA	45.1	-12.57	F	25.457	0.769	0	NA	NA
DiscoveryFamily	4965	301	NA	42.9	-11.57	F	26.239	0.756	0	NA	NA
DiscoveryFamily	4965	307	NA	43.95	-6.57	F	27.702	0.737	0	NA	NA
DiscoveryFamily	4965	305	NA	44.48	-4.57	M	22.017	0.941	0	NA	NA
DiscoveryFamily	4965	311	NA	46.14	5.43	F	34.64	0.818	0	NA	NA
DiscoveryFamily	4965	201	NA	46.69	18.43	F	29.748	0.987	16.8	NA	NA
DiscoveryFamily	4965	101	NA	NA	NA	M	NA	NA	NA	NA	NA
DiscoveryFamily	4965	102	NA	NA	NA	F	NA	NA	NA	NA	NA
DiscoveryFamily	4965	202	NA	NA	NA	F	NA	NA	NA	NA	NA
DiscoveryFamily	4965	204	NA	NA	NA	M	NA	NA	NA	NA	NA
DiscoveryFamily	4965	205	NA	NA	NA	M	NA	NA	NA	NA	NA
DiscoveryFamily	4965	206	NA	NA	NA	F	NA	NA	NA	NA	NA
DiscoveryFamily	4965	220	NA	NA	NA	M	NA	NA	NA	NA	NA
DiscoveryFamily	4965	306	NA	NA	NA	M	NA	NA	NA	NA	NA
DiscoveryFamily	4965	320	NA	NA	NA	F	NA	NA	NA	NA	NA
DiscoveryFamily	4965	999	NA	NA	NA	M	NA	NA	NA	NA	NA
DiscoveryFamily	5103	306	NA	43.64	-26.57	M	23.76	0.84	0.3	NA	NA
DiscoveryFamily	5103	309	NA	43.51	-26.57	M	44.002	1.037	0.05	NA	NA
DiscoveryFamily	5103	312	NA	41.88	-26.57	F	18.439	0.806	0	NA	NA
DiscoveryFamily	5103	315	NA	42.35	-26.57	M	19.435	0.838	0	NA	NA
DiscoveryFamily	5103	308	NA	41.82	-25.57	M	23.465	0.939	0	NA	NA
DiscoveryFamily	5103	307	NA	42.17	-23.57	F	33.888	0.989	0.6	NA	NA
DiscoveryFamily	5103	316	NA	44.42	-23.57	F	25.457	0.886	0	NA	NA
DiscoveryFamily	5103	311	NA	42.37	-22.57	F	25.384	0.878	0	NA	NA
DiscoveryFamily	5103	313	NA	42.43	-22.57	F	22.41	0.853	0	NA	NA
DiscoveryFamily	5103	303	NA	43.98	-21.57	M	20.985	0.833	0	NA	NA
DiscoveryFamily	5103	305	NA	43.26	-21.57	M	27.78	0.959	4.5	NA	NA
DiscoveryFamily	5103	318	NA	44.09	-21.57	M	23.108	0.9	0	NA	NA
DiscoveryFamily	5103	317	NA	43.79	-19.57	M	23.437	0.882	0	NA	NA
DiscoveryFamily	5103	301	NA	43.74	-14.57	M	19.776	0.829	0	NA	NA
DiscoveryFamily	5103	236	NA	43.18	-13.57	M	22.827	0.833	NA	NA	NA
DiscoveryFamily	5103	304	NA	44.62	-13.57	M	30.195	0.987	0	NA	NA
DiscoveryFamily	5103	219	NA	45.47	-6.57	M	26.23	0.86	0	NA	NA
DiscoveryFamily	5103	222	NA	43.62	-2.57	F	24.895	0.865	23	NA	NA
DiscoveryFamily	5103	206	NA	46.46	-0.57	M	29.893	1	0	NA	NA
DiscoveryFamily	5103	209	NA	45.52	0.43	M	27.478	0.875	0	NA	NA
DiscoveryFamily	5103	225	NA	45.43	0.43	M	27.032	0.963	NA	NA	NA
DiscoveryFamily	5103	210	NA	45.56	2.43	M	33.403	0.966	0	NA	NA
DiscoveryFamily	5103	229	NA	43.56	2.43	F	28.023	0.9	0	NA	NA
DiscoveryFamily	5103	227	NA	42.07	4.43	F	29.822	0.919	0	NA	NA
DiscoveryFamily	5103	238	NA	46.05	4.43	F	33.514	0.886	7	NA	NA
DiscoveryFamily	5103	216	NA	45.03	5.43	F	34.461	0.889	0	NA	NA
DiscoveryFamily	5103	230	NA	44.93	5.43	M	29.724	0.976	3	NA	NA
DiscoveryFamily	5103	232	NA	44.73	5.43	M	21.901	1.027	19	NA	NA
DiscoveryFamily	5103	231	NA	44.37	7.43	F	29.159	0.929	12.3	NA	NA
DiscoveryFamily	5103	237	NA	46.62	8.43	F	33.27	0.857	9.5	NA	NA
DiscoveryFamily	5103	202	NA	46.61	10.43	M	35.227	0.978	0	NA	NA
DiscoveryFamily	5103	201	NA	44.99	11.43	F	30.662	0.895	0	NA	NA
DiscoveryFamily	5103	228	NA	NA	15.43	F	22.016	1.079	0	NA	NA
DiscoveryFamily	5103	218	NA	46.01	20.43	M	26.681	0.972	37.5	NA	NA
DiscoveryFamily	5103	110	NA	44.08	27.43	M	19.171	0.935	0	NA	NA
DiscoveryFamily	5103	104	NA	46	33.43	M	24.56	1.059	0	NA	NA
DiscoveryFamily	5103	109	NA	45.05	39.43	M	25.029	1.03	0	NA	NA
DiscoveryFamily	5103	1	NA	NA	NA	F	NA	NA	NA	NA	NA
DiscoveryFamily	5103	2	NA	NA	NA	M	NA	NA	NA	NA	NA
DiscoveryFamily	5103	101	NA	NA	NA	F	NA	NA	NA	NA	NA
DiscoveryFamily	5103	102	NA	NA	NA	M	NA	NA	NA	NA	NA
DiscoveryFamily	5103	103	NA	NA	NA	F	NA	NA	NA	NA	NA
DiscoveryFamily	5103	105	NA	NA	NA	F	NA	NA	NA	NA	NA
DiscoveryFamily	5103	106	NA	NA	NA	F	NA	NA	NA	NA	NA
DiscoveryFamily	5103	108	NA	NA	NA	F	NA	NA	NA	NA	NA
DiscoveryFamily	5103	111	NA	NA	NA	F	NA	NA	NA	NA	NA
DiscoveryFamily	5103	112	NA	NA	NA	M	NA	NA	NA	NA	NA
DiscoveryFamily	5103	113	NA	NA	NA	F	NA	NA	NA	NA	NA
DiscoveryFamily	5103	203	NA	NA	NA	M	NA	NA	NA	NA	NA
DiscoveryFamily	5103	217	NA	NA	NA	M	NA	NA	NA	NA	NA
DiscoveryFamily	5103	220	NA	NA	NA	F	NA	NA	NA	NA	NA
DiscoveryFamily	5103	221	NA	NA	NA	F	NA	NA	NA	NA	NA
DiscoveryFamily	5103	223	NA	NA	NA	F	NA	NA	NA	NA	NA
DiscoveryFamily	5103	233	NA	NA	NA	M	NA	NA	NA	NA	NA
DiscoveryFamily	5103	235	NA	NA	NA	M	NA	NA	NA	NA	NA
DiscoveryFamily	5103	239	NA	NA	NA	M	NA	NA	NA	NA	NA
DiscoveryFamily	5103	999	NA	NA	NA	F	NA	NA	NA	NA	NA
ReplicationFamily	5501	406	NA	42.11	-29.48044693	F	18.844	0.722	0	NA	NA
ReplicationFamily	5501	402	NA	42.8	-27.48044693	F	35.502	0.915	2	NA	NA
ReplicationFamily	5501	405	NA	43.12	-27.48044693	F	21.124	0.846	0	NA	NA
ReplicationFamily	5501	404	NA	43.58	-25.48044693	M	24.598	0.882	0	NA	NA
ReplicationFamily	5501	403	NA	44.87	-23.48044693	M	35.22	0.976	NA	NA	NA
ReplicationFamily	5501	301	NA	44.97	-14.48044693	M	29.395	0.891	0	NA	NA
ReplicationFamily	5501	303	NA	44.98	-13.48044693	M	30.762	0.977	NA	NA	NA
ReplicationFamily	5501	308	NA	45.76	-7.48044693	F	33.27	0.864	0	NA	NA
ReplicationFamily	5501	305	NA	43.76	-4.48044693	F	26.697	0.762	0	NA	NA
ReplicationFamily	5501	304	NA	45.43	-0.48044693	M	37.815	1	0	NA	NA
ReplicationFamily	5501	307	NA	45.1	0.51955307	F	32.253	0.902	4.75	NA	NA
ReplicationFamily	5501	302	NA	44.49	1.51955307	F	40.141	0.842	0.3	NA	NA
ReplicationFamily	5501	306	NA	46.05	2.51955307	F	28.591	0.786	0.45	NA	NA
ReplicationFamily	5501	311	NA	44.86	2.51955307	F	21.774	0.838	8.25	NA	NA
ReplicationFamily	5501	310	NA	46.38	6.51955307	M	25.36	0.951	9	NA	NA
ReplicationFamily	5501	201	NA	44.35	23.51955307	F	39.467	0.802	0	NA	NA
ReplicationFamily	5501	203	NA	45.56	28.51955307	F	31.169	0.933	0	NA	NA
ReplicationFamily	5501	101	NA	NA	NA	M	NA	NA	NA	NA	NA
ReplicationFamily	5501	102	NA	NA	NA	F	NA	NA	NA	NA	NA
ReplicationFamily	5501	202	NA	NA	NA	M	NA	NA	NA	NA	NA
ReplicationFamily	5501	204	NA	NA	NA	M	NA	NA	NA	NA	NA
ReplicationFamily	5501	320	NA	NA	NA	M	NA	NA	NA	NA	NA
ReplicationFamily	5501	321	NA	NA	NA	M	NA	NA	NA	NA	NA
DiscoveryFamily	5569	401	NA	42.82	-28.57	F	27.493	0.821	1	NA	NA
DiscoveryFamily	5569	404	NA	43.48	-26.57	F	24.305	0.878	0	NA	NA
DiscoveryFamily	5569	403	NA	42.54	-25.57	M	22.246	0.829	0	NA	NA
DiscoveryFamily	5569	402	NA	43.94	-17.57	F	27.266	0.869	0	NA	NA
DiscoveryFamily	5569	303	NA	43.67	-12.57	F	23.094	0.912	0	NA	NA
DiscoveryFamily	5569	302	NA	43.26	-8.57	M	25.749	0.888	11	NA	NA
DiscoveryFamily	5569	309	NA	45.1	-7.57	M	24.156	0.927	14.3	NA	NA
DiscoveryFamily	5569	312	NA	45	-7.57	M	28.117	0.95	12.5	NA	NA
DiscoveryFamily	5569	306	NA	45.83	-1.57	F	26.029	0.911	0	NA	NA
DiscoveryFamily	5569	307	NA	45.23	1.43	F	22.911	0.889	10.8	NA	NA
DiscoveryFamily	5569	308	NA	45.27	5.43	F	25.843	0.8	3.9	NA	NA
DiscoveryFamily	5569	301	NA	44.23	6.43	F	32.606	0.838	20.5	NA	NA
DiscoveryFamily	5569	305	NA	45.62	6.43	F	22.012	0.892	NA	NA	NA
DiscoveryFamily	5569	310	NA	44.68	7.43	F	27.055	0.779	6.25	NA	NA
DiscoveryFamily	5569	304	NA	44.88	8.43	F	28.224	0.927	12.3	NA	NA
DiscoveryFamily	5569	206	NA	46.46	19.43	M	29.62	0.978	NA	NA	NA
DiscoveryFamily	5569	203	NA	45.87	28.43	F	28.74	0.905	1.5	NA	NA
DiscoveryFamily	5569	201	NA	46.71	31.43	F	30.335	0.889	36	NA	NA
DiscoveryFamily	5569	101	NA	NA	NA	M	NA	NA	NA	NA	NA
DiscoveryFamily	5569	102	NA	NA	NA	F	NA	NA	NA	NA	NA
DiscoveryFamily	5569	202	NA	NA	NA	M	NA	NA	NA	NA	NA
DiscoveryFamily	5569	204	NA	NA	NA	F	NA	NA	NA	NA	NA
DiscoveryFamily	5569	205	NA	NA	NA	F	NA	NA	NA	NA	NA
DiscoveryFamily	5569	220	NA	NA	NA	M	NA	NA	NA	NA	NA
DiscoveryFamily	5569	221	NA	NA	NA	M	NA	NA	NA	NA	NA
DiscoveryFamily	5569	222	NA	NA	NA	M	NA	NA	NA	NA	NA
DiscoveryFamily	5569	223	NA	NA	NA	F	NA	NA	NA	NA	NA
DiscoveryFamily	5569	320	NA	NA	NA	M	NA	NA	NA	NA	NA
DiscoveryFamily	5569	321	NA	NA	NA	M	NA	NA	NA	NA	NA
DiscoveryFamily	5569	323	NA	NA	NA	M	NA	NA	NA	NA	NA
ReplicationFamily	5699	305	NA	43.18	-26.48044693	F	25.638	0.763	0	NA	NA
ReplicationFamily	5699	304	NA	43	-25.48044693	F	30.295	0.934	0	NA	NA
ReplicationFamily	5699	405	NA	NA	-17.48044693	F	24.377	0.857	0	NA	NA
ReplicationFamily	5699	312	NA	45.06	-15.48044693	M	28.965	1	0	NA	NA
ReplicationFamily	5699	403	NA	44.94	-15.48044693	M	30.35	0.974	0	NA	NA
ReplicationFamily	5699	301	NA	44.31	-13.48044693	M	25.305	0.863	0	NA	NA
ReplicationFamily	5699	306	NA	44.15	-13.48044693	F	24.895	0.789	0	NA	NA
ReplicationFamily	5699	310	NA	45.09	-13.48044693	F	22.544	0.877	0	NA	NA
ReplicationFamily	5699	307	NA	44.24	-12.48044693	F	28.402	0.975	0	NA	NA
ReplicationFamily	5699	311	NA	45.65	-10.48044693	F	25.958	0.971	NA	NA	NA
ReplicationFamily	5699	313	NA	45.06	-9.48044693	F	26.375	0.85	0	NA	NA
ReplicationFamily	5699	309	NA	46.4	-6.48044693	F	29.642	0.908	0	NA	NA
ReplicationFamily	5699	303	NA	44.85	5.51955307	M	29.241	0.974	0	NA	NA
ReplicationFamily	5699	204	NA	45.78	7.51955307	F	34.271	0.891	0	NA	NA
ReplicationFamily	5699	308	NA	45.39	7.51955307	F	24.993	0.955	0	NA	NA
ReplicationFamily	5699	208	NA	48.6	17.51955307	F	37.699	0.868	0	NA	NA
ReplicationFamily	5699	211	NA	46.44	17.51955307	F	33.51	1.022	0	NA	NA
ReplicationFamily	5699	203	NA	46.05	18.51955307	M	30	0.975	0.2	NA	NA
ReplicationFamily	5699	201	NA	46.02	22.51955307	F	32.991	0.872	3	NA	NA
ReplicationFamily	5699	207	NA	46.59	28.51955307	M	24.53	0.986	0	NA	NA
ReplicationFamily	5699	101	NA	NA	NA	F	NA	NA	NA	NA	NA
ReplicationFamily	5699	102	NA	NA	NA	M	NA	NA	NA	NA	NA
ReplicationFamily	5699	202	NA	NA	NA	M	NA	NA	NA	NA	NA
ReplicationFamily	5699	206	NA	NA	NA	M	NA	NA	NA	NA	NA
ReplicationFamily	5699	210	NA	NA	NA	F	NA	NA	NA	NA	NA
ReplicationFamily	5699	212	NA	NA	NA	M	NA	NA	NA	NA	NA
ReplicationFamily	5699	999	NA	NA	NA	M	NA	NA	NA	NA	NA
DiscoveryFamily	5987	405	NA	41.73	-22.57	M	22.55	1	0	NA	NA
DiscoveryFamily	5987	406	NA	44.22	-18.57	F	19.299	1.057	0	NA	NA
DiscoveryFamily	5987	409	NA	45.68	-16.57	F	29.112	0.705	0	NA	NA
DiscoveryFamily	5987	402	NA	46.32	-14.57	M	27.426	0.767	0	NA	NA
DiscoveryFamily	5987	408	NA	45.47	-12.57	F	34.23	0.863	0	NA	NA
DiscoveryFamily	5987	410	NA	44.38	-12.57	F	26.811	0.768	0	NA	NA
DiscoveryFamily	5987	403	NA	45.04	-11.57	F	26.887	0.904	0	NA	NA
DiscoveryFamily	5987	401	NA	47.53	-7.57	M	32.235	0.932	0	NA	NA
DiscoveryFamily	5987	404	NA	43.93	-3.57	F	22.911	0.853	0	NA	NA
DiscoveryFamily	5987	407	NA	46.87	-1.57	M	26.055	0.947	0	NA	NA
DiscoveryFamily	5987	303	NA	46.29	6.43	F	27.79	0.959	18.85	NA	NA
DiscoveryFamily	5987	304	NA	45.64	6.43	M	21.011	0.917	12	NA	NA
DiscoveryFamily	5987	302	NA	46.43	11.43	F	27.076	0.842	0	NA	NA
DiscoveryFamily	5987	301	NA	47.01	15.43	F	27.415	0.773	0	NA	NA
DiscoveryFamily	5987	320	NA	49.01	22.43	M	24.261	0.971	0	NA	NA
DiscoveryFamily	5987	201	NA	47.73	35.43	F	24.855	0.962	1	NA	NA
DiscoveryFamily	5987	202	NA	47.51	41.43	F	22.727	1.014	NA	NA	NA
DiscoveryFamily	5987	101	NA	NA	NA	F	NA	NA	NA	NA	NA
DiscoveryFamily	5987	102	NA	NA	NA	M	NA	NA	NA	NA	NA
DiscoveryFamily	5987	220	NA	NA	NA	M	NA	NA	NA	NA	NA
DiscoveryFamily	5987	221	NA	NA	NA	F	NA	NA	NA	NA	NA
DiscoveryFamily	5987	222	NA	NA	NA	M	NA	NA	NA	NA	NA
DiscoveryFamily	5987	305	NA	NA	NA	F	NA	NA	NA	NA	NA
DiscoveryFamily	5987	321	NA	NA	NA	M	NA	NA	NA	NA	NA
DiscoveryFamily	5987	888	NA	NA	NA	M	NA	NA	NA	NA	NA
DiscoveryFamily	5987	999	NA	NA	NA	M	NA	NA	NA	NA	NA
NOMAS	NA	NA	8355	-0.027512657	-16.13532045	M	28.21340629	1.052631579	0	-0.0406	1
NOMAS	NA	NA	8233	-0.124406063	-16.05044708	F	27.25235142	0.80952381	2.1	0.0289	0
NOMAS	NA	NA	8307	-0.133508013	-15.51382833	F	30.68187955	0.817073171	0	-0.0355	1
NOMAS	NA	NA	1775	-0.034266608	-14.78556002	F	24.89475127	0.835443038	0	0.0145	0
NOMAS	NA	NA	8135	-0.097900343	-13.92039917	F	26.04154975	0.886075949	0	-0.0151	0
NOMAS	NA	NA	8329	0.036095609	-13.26879068	F	29.79111916	0.875	0	-0.0533	1
NOMAS	NA	NA	8445	0.037021702	-13.1674902	M	28.62828165	0.952380952	0	-0.0177	0
NOMAS	NA	NA	1759	-0.164137656	-12.79514249	F	32.4122293	0.926829268	0	0.0601	1
NOMAS	NA	NA	1765	-0.022876373	-12.59254154	F	32.3836536	0.931818182	0	-0.0329	0
NOMAS	NA	NA	1803	0.071164715	-12.20102887	F	35.4174231	0.826530612	6	0.0325	1
NOMAS	NA	NA	8343	-0.02007964	-11.80130266	F	34.52891735	0.893617021	5.8	0.0303	1
NOMAS	NA	NA	5431	-0.100796969	-11.52204188	F	28.57950241	0.931818182	0	-0.0653	1
NOMAS	NA	NA	8285	-0.135471916	-11.47002271	F	30.66187951	0.953488372	0	-0.0143	1
NOMAS	NA	NA	8315	-0.099245046	-11.45907131	F	27.91041762	0.87804878	0	-0.043	0
NOMAS	NA	NA	8175	-0.065214052	-11.31122737	F	38.44884972	0.795454545	6.8	0.0378	1
NOMAS	NA	NA	8221	0.041551978	-11.30301381	F	33.16380772	0.976190476	12	-0.0368	1
NOMAS	NA	NA	149	0.074546156	-11.29480026	F	26.14529377	0.918367347	4.05	-0.0193	1
NOMAS	NA	NA	8207	0.04015691	-11.22635399	M	24.7381065	0.869047619	1.45	-0.0351	0
NOMAS	NA	NA	6403	-0.138123679	-11.19349978	M	29.43699017	0.925	0	0.0215	1
NOMAS	NA	NA	5917	-0.123412537	-11.11410211	F	32.10479148	0.847826087	0	-0.061	0
NOMAS	NA	NA	5759	-0.079526894	-11.09767501	M	36.69287404	0.847826087	33	-0.0833	1
NOMAS	NA	NA	6275	-0.147163176	-11.02922874	F	36.18736708	0.836734694	0	-0.0587	1
NOMAS	NA	NA	1281	0.025702265	-10.97720957	M	31.63271633	1	0	-0.0209	1
NOMAS	NA	NA	8337	-0.017225336	-10.97173387	F	25.32007326	0.765432099	0	-0.0129	1
NOMAS	NA	NA	6413	-0.180225236	-10.96625817	F	34.83592826	0.853932584	0	0.0227	0
NOMAS	NA	NA	6425	-0.073345563	-10.94709321	M	28.63406598	0.928571429	18.6	-0.0866	0
NOMAS	NA	NA	123	-0.125398158	-10.9087633	F	25.65987537	0.935064935	0	-0.0405	0
NOMAS	NA	NA	8341	-0.046171144	-10.88959835	F	32.5096087	0.847058824	0	-0.0806	0
NOMAS	NA	NA	8433	-0.215665304	-10.87043339	F	37.86711825	0.876190476	2.7	-0.0357	0
NOMAS	NA	NA	89	-0.066708963	-10.86769554	F	25.80127674	0.871794872	0	0.0345	0
NOMAS	NA	NA	5283	-0.187668694	-10.85674414	F	29.50885667	0.897435897	0	-0.026	0
NOMAS	NA	NA	6427	0.006391931	-10.75818151	M	23.34593158	0.929577465	1.25	-0.0047	1
NOMAS	NA	NA	4871	-0.134299888	-10.73354085	F	21.83402979	0.77027027	8.7	-0.0317	1
NOMAS	NA	NA	5399	-0.457355053	-10.72806515	F	26.09432828	0.727272727	0	0.0575	0
NOMAS	NA	NA	8229	0.130043235	-10.70616234	F	28.68041327	0.923076923	18	-0.0224	0
NOMAS	NA	NA	1341	-0.003844402	-10.70068664	F	29.32121311	0.928571429	0.75	0.0763	0
NOMAS	NA	NA	8415	-0.033808346	-10.65688103	F	23.76150583	0.881578947	12	0.0572	1
NOMAS	NA	NA	1487	-0.115252559	-10.61855112	F	26.45797342	0.820512821	4.5	0.0481	1
NOMAS	NA	NA	6207	-0.144027689	-10.61307542	F	26.78517038	0.846153846	8.75	0.0453	0
NOMAS	NA	NA	6143	-0.032684415	-10.60486186	F	25.18267478	0.782051282	0	-0.0207	0
NOMAS	NA	NA	2981	-0.178370316	-10.59664831	F	30.96842708	0.886363636	4.125	0.0635	0
NOMAS	NA	NA	8375	0.010106888	-10.5692698	F	29.29434315	0.986666667	0	0.0529	0
NOMAS	NA	NA	6285	-0.096815985	-10.56653195	F	27.3990447	0.871794872	0	0.0565	1
NOMAS	NA	NA	6339	-0.006401904	-10.55010485	F	35.68592398	0.82	0	-0.0422	1
NOMAS	NA	NA	2599	-0.135009822	-10.44880437	F	25.56136162	0.825	2.5	0.0016	1
NOMAS	NA	NA	6181	0.01411464	-10.44880437	F	26.70515786	0.9	7	-0.0535	1
NOMAS	NA	NA	1339	0.261277629	-10.44606652	F	30.04109544	0.845238095	1.65	0.0086	1
NOMAS	NA	NA	4479	-0.109146917	-10.36666885	F	38.62605756	0.833333333	4.25	0.0216	1
NOMAS	NA	NA	6423	-0.18650777	-10.31738753	F	38.48981305	0.8	0	0.0404	1
NOMAS	NA	NA	453	-0.207463975	-10.29548473	M	24.08399993	0.974358974	3.6	0.0482	0
NOMAS	NA	NA	5923	-0.136196134	-10.25989266	F	24.5295036	0.861111111	0	-0.0005	1
NOMAS	NA	NA	6191	-0.031892072	-10.2023978	F	23.7866666	0.820512821	1.9	-0.1064	1
NOMAS	NA	NA	8197	0.064544084	-10.19418425	F	31.95223871	0.770833333	0	-0.0396	1
NOMAS	NA	NA	8153	-0.035463199	-10.15859219	F	25.53304501	0.88	0	-0.0146	0
NOMAS	NA	NA	5401	-0.163729238	-10.12573798	M	27.82079613	0.894117647	0	0.0334	1
NOMAS	NA	NA	5227	-0.112047742	-10.06550526	M	27.21541794	1.081081081	0	0.0006	1
NOMAS	NA	NA	5967	-0.089528797	-10.06550526	F	35.56346126	0.952380952	0	0.0358	1
NOMAS	NA	NA	2223	-0.100300028	-10.05729171	M	26.84985803	0.921052632	15	0.0034	0
NOMAS	NA	NA	6313	-0.200852945	-9.955991228	F	34.40170233	0.914893617	40	-0.0101	0
NOMAS	NA	NA	5915	-0.034296342	-9.953253377	M	27.0841691	0.925	0	0.0532	0
NOMAS	NA	NA	5755	-0.098404884	-9.726011761	F	27.68042185	0.837209302	0	-0.128	0
NOMAS	NA	NA	5769	-0.027665301	-9.493294445	M	22.52267666	0.894736842	16	0.0282	0
NOMAS	NA	NA	6241	-0.185159958	-9.471391638	F	24.3768816	0.815789474	7.2	0.0197	0
NOMAS	NA	NA	8463	-0.081765954	-9.44401313	F	36.63781298	0.912087912	0	-0.0849	1
NOMAS	NA	NA	8101	-0.144797399	-9.419372473	F	30.67363395	0.853658537	10	0.0057	1
NOMAS	NA	NA	5533	-0.173516427	-9.416634623	F	26.02644501	0.837209302	0	-0.0421	0
NOMAS	NA	NA	6303	0.022041857	-9.381042562	M	27.03159395	0.897435897	19.8	-0.0575	1
NOMAS	NA	NA	6171	-0.048102627	-9.359139756	M	28.92204759	0.93902439	0	-0.0342	1
NOMAS	NA	NA	6069	-0.044156085	-9.26879068	F	29.95487958	0.846153846	0	0.0442	0
NOMAS	NA	NA	8397	0.117770502	-9.263314978	F	28.96470439	0.96	18	-0.0243	1
NOMAS	NA	NA	8209	-0.020546662	-9.260577128	F	29.76606276	0.871794872	0	0.002	0
NOMAS	NA	NA	5953	-0.208779537	-9.20034441	M	26.59007643	0.901234568	2.7	-0.0227	1
NOMAS	NA	NA	6245	-0.020554903	-9.20034441	M	24.66498753	0.973684211	26.6	-0.0185	0
NOMAS	NA	NA	4635	-0.001204553	-9.167490201	M	29.47394873	0.930232558	0	0.0613	1
NOMAS	NA	NA	5133	-0.074532052	-9.167490201	M	27.33691534	0.921052632	0	-0.0157	1
NOMAS	NA	NA	5167	-0.087809577	-9.140111693	F	32.85362572	0.872340426	16.2	-0.022	1
NOMAS	NA	NA	5921	-0.062250814	-9.088092528	M	29.46399595	0.962962963	0	-0.0178	1
NOMAS	NA	NA	8057	0.055691464	-9.011432706	F	33.37233821	0.861702128	15.75	0.011	1
NOMAS	NA	NA	5629	-0.196671891	-8.995005601	F	25.65987537	1.171875	5.1	0.0059	1
NOMAS	NA	NA	6295	-0.090473844	-8.992267751	F	33.50995784	0.772727273	0	-0.0641	1
NOMAS	NA	NA	6297	-0.191881259	-8.932035033	F	38.18588958	0.936170213	6.6	0.0497	1
NOMAS	NA	NA	4489	-0.18888596	-8.803356046	F	23.84347903	0.823529412	2.6	0.0529	1
NOMAS	NA	NA	5185	-0.115346659	-8.759550434	F	24.7850536	0.833333333	8.75	-0.0359	0
NOMAS	NA	NA	1425	0.087060226	-8.718482672	F	33.90769245	1.025	0	-0.0239	1
NOMAS	NA	NA	5619	-0.036177486	-8.666463507	M	25.39344756	0.96	0	-0.0133	1
NOMAS	NA	NA	8253	-0.108825612	-8.660987805	F	31.18349432	0.91025641	0	0.0151	1
NOMAS	NA	NA	8431	0.005596146	-8.639084999	F	32.29940145	0.869047619	0	-0.087	1
NOMAS	NA	NA	5079	-0.093687879	-8.603492939	F	26.80796627	0.833333333	25	-0.0131	0
NOMAS	NA	NA	6167	-0.145142586	-8.600755088	F	32.18403424	0.943181818	0	-0.0005	1
NOMAS	NA	NA	5329	-0.08102401	-8.578852282	M	29.21676839	0.932432432	48	-0.0232	1
NOMAS	NA	NA	4931	-0.016687894	-8.493978907	F	38.55437004	0.885416667	0	0.0185	1
NOMAS	NA	NA	5679	-0.109186323	-8.474813952	F	27.52610556	0.780487805	4.25	0.0151	1
NOMAS	NA	NA	2007	-0.153848312	-8.420056936	M	27.83395017	0.892857143	0	0.022	0
NOMAS	NA	NA	5095	-0.010053943	-8.40089198	M	27.18133462	0.96969697	16.5	-0.015	1
NOMAS	NA	NA	6037	-0.035813739	-8.392678428	M	25.2899521	0.918918919	0	-0.0569	1
NOMAS	NA	NA	5939	-0.1515146	-8.280426546	F	36.92258696	0.955555556	0	-0.0714	1
NOMAS	NA	NA	8289	-0.065972923	-8.151747559	M	34.42141041	0.965909091	0	0.0057	1
NOMAS	NA	NA	4633	0.000682029	-8.1216312	F	25.45725972	0.792682927	10.8	0.0239	1
NOMAS	NA	NA	4015	-0.070325815	-8.107941946	M	27.2288643	0.950617284	100	0.0464	0
NOMAS	NA	NA	5065	-0.112865703	-8.107941946	M	24.59721716	0.923076923	14.5	-0.0032	1
NOMAS	NA	NA	6035	-0.003505633	-7.987476512	M	39.14149242	0.93877551	0	-0.0539	1
NOMAS	NA	NA	6155	-0.236511918	-7.987476512	F	31.31319394	0.909090909	0	-0.008	1
NOMAS	NA	NA	5559	0.056892328	-7.951884451	M	27.49608972	0.974358974	27	-0.0704	0
NOMAS	NA	NA	5799	-0.032868974	-7.919030242	M	25.44535602	0.923076923	23	-0.0093	0
NOMAS	NA	NA	5887	0.070241982	-7.897127436	F	34.40170233	0.97826087	0	-0.0072	1
NOMAS	NA	NA	5761	-0.110422719	-7.864273226	M	27.77796788	0.86746988	0	-0.0868	0
NOMAS	NA	NA	8295	0.06242657	-7.713691433	F	33.51378524	0.785714286	0	0.0068	1
NOMAS	NA	NA	8185	0.044172781	-7.661672268	F	34.68538406	0.79787234	5.25	-0.0962	1
NOMAS	NA	NA	5493	-0.024776545	-7.656196566	M	28.22842141	0.952380952	0	0.0457	1
NOMAS	NA	NA	5391	-0.219119593	-7.63429376	F	26.39301466	0.837837838	0	-0.0033	1
NOMAS	NA	NA	4459	-0.172515399	-7.615128805	F	33.50097551	0.818181818	0	0.021	1
NOMAS	NA	NA	5315	-0.145789806	-7.56310964	F	23.07661685	0.875	16	0.0116	1
NOMAS	NA	NA	195	-0.07754281	-7.546682535	M	28.1993996	0.965116279	8.7	0.0005	1
NOMAS	NA	NA	6233	0.033404197	-7.45907131	M	25.42583914	0.921052632	40	-0.0591	1
NOMAS	NA	NA	4327	-0.019566591	-7.407052145	F	28.40198997	0.9	0	-0.017	1
NOMAS	NA	NA	8267	-0.034736204	-7.393362891	F	25.99076912	0.897435897	0	0.0341	1
NOMAS	NA	NA	5249	-0.106088268	-7.335868024	F	30.42528079	0.906976744	13.2	0.0609	0
NOMAS	NA	NA	5483	-0.094276739	-7.335868024	M	31.72627218	0.953488372	0.25	-0.0357	1
NOMAS	NA	NA	8219	0.029126871	-7.313965218	F	29.46706459	0.9125	9.6	0.0289	0
NOMAS	NA	NA	5919	-0.074364467	-7.294800262	M	29.04458499	0.906976744	0	0.0352	1
NOMAS	NA	NA	4525	-0.004018771	-7.261946053	F	27.17734484	0.784090909	0	-0.026	1
NOMAS	NA	NA	6215	-0.175766302	-7.261946053	F	22.54407954	0.942857143	43	0.016	1
NOMAS	NA	NA	8131	0.028553445	-7.105888558	F	27.3990447	0.772727273	0	0.0487	0
NOMAS	NA	NA	4675	0.002413198	-7.048393692	M	30.3595023	0.939759036	24	0.0008	1
NOMAS	NA	NA	5975	0.047606516	-7.04291799	F	33.70312866	0.844444444	0	0.055	1
NOMAS	NA	NA	5617	-0.040282824	-7.004588079	F	29.91626027	0.837209302	0	-0.0249	0
NOMAS	NA	NA	965	-0.116499225	-6.97173387	M	27.09637725	0.959459459	36	0.0731	1
NOMAS	NA	NA	5253	-0.102310185	-6.829365629	F	24.19359677	0.935897436	0	0.023	1
NOMAS	NA	NA	3337	-0.076323645	-6.744492254	M	28.15124366	0.976744186	0	-0.0419	1
NOMAS	NA	NA	8205	0.200968151	-6.722589448	F	25.56179097	1.166666667	0	0.0699	1
NOMAS	NA	NA	3351	-0.114719672	-6.686997388	M	24.26125563	0.926829268	0	0.0231	1
NOMAS	NA	NA	957	-0.203709459	-6.676045985	F	31.78157988	0.844444444	0	-0.0292	0
NOMAS	NA	NA	8145	0.03201723	-6.618551118	M	25.21553169	0.958333333	12.8	-0.0335	1
NOMAS	NA	NA	153	-0.191263593	-6.572007655	F	31.82157465	0.909090909	0	0.0245	1
NOMAS	NA	NA	6335	-0.018825827	-6.536415594	M	26.72690963	0.871794872	22	0.0142	1
NOMAS	NA	NA	5909	0.022141352	-6.506299236	M	25.26888952	0.921052632	37	-0.0148	0
NOMAS	NA	NA	5912	-0.156402604	-6.48713428	M	29.71164325	0.95	28	0.0315	1
NOMAS	NA	NA	31	-0.05500424	-6.467969325	F	42.73189092	0.95	0	-0.0254	1
NOMAS	NA	NA	5291	-0.168123616	-6.465231474	F	29.70850118	0.833333333	0	-0.0124	0
NOMAS	NA	NA	5363	-0.118138271	-6.432377265	M	25.00911992	1.117647059	14.5	-0.0655	0
NOMAS	NA	NA	5263	-0.038425842	-6.421425861	M	26.8491229	0.894736842	39	0.0281	1
NOMAS	NA	NA	5219	-0.141652448	-6.331076785	M	25.97880997	0.9	4.5	0.008	1
NOMAS	NA	NA	8137	0.022863989	-6.325601084	M	27.33434802	0.95	0	0.0759	0
NOMAS	NA	NA	8123	0.058076693	-6.317387531	F	29.53757343	0.963414634	0	-0.0068	1
NOMAS	NA	NA	1489	-0.04669866	-6.292746874	M	31.85877083	1	0	-0.0221	0
NOMAS	NA	NA	5797	-0.222008356	-6.268106217	F	39.62671754	0.941176471	0	0.0149	1
NOMAS	NA	NA	6305	-0.077684093	-6.268106217	F	32.52755603	0.851318945	0	-0.0818	1
NOMAS	NA	NA	6227	-0.162782317	-6.194184246	F	32.3836536	0.777777778	22	0.0355	1
NOMAS	NA	NA	5723	-0.080284394	-6.169543589	M	24.83024318	0.891891892	46	-0.0016	1
NOMAS	NA	NA	4673	0.035870999	-6.112048722	M	27.81957313	0.902439024	0	-0.0166	1
NOMAS	NA	NA	5677	-0.145353177	-6.018961796	M	27.51484793	1.083333333	10.5	-0.0547	1
NOMAS	NA	NA	4583	-0.152887417	-5.972418332	F	23.27717265	0.864864865	30.75	0.0447	1
NOMAS	NA	NA	6001	-0.224517232	-5.96420478	F	24.61464452	0.820512821	0	0.0687	1
NOMAS	NA	NA	225	-0.068620633	-5.879331406	M	32.06407155	0.967032967	0	-0.0433	0
NOMAS	NA	NA	8317	-0.073471751	-5.786244479	F	42.95800983	1.008928571	0	0.0079	1
NOMAS	NA	NA	5709	-0.129958255	-5.709584657	F	27.85929326	0.804878049	3.2	0.0617	0
NOMAS	NA	NA	5911	-0.073489986	-5.706846806	F	27.49608972	0.853658537	0	-0.0364	1
NOMAS	NA	NA	4937	-0.014792321	-5.646614089	M	27.81957313	0.948717949	0	-0.017	1
NOMAS	NA	NA	5593	-0.084150102	-5.630186984	F	21.67307247	0.837837838	66	0.0826	1
NOMAS	NA	NA	4905	-0.147759478	-5.611022028	M	26.6873812	0.947368421	14.8	0.0218	0
NOMAS	NA	NA	6053	-0.02488517	-5.591857073	M	33.9348707	0.97752809	0	-0.0526	1
NOMAS	NA	NA	5071	-0.176705401	-5.589119222	F	24.03906709	0.868421053	1.4	0.0314	0
NOMAS	NA	NA	6267	-0.1271774	-5.526148654	F	30.48429053	1.023809524	0	0.0065	1
NOMAS	NA	NA	5603	-0.148380034	-5.523410803	F	27.33691534	0.765432099	0	-0.0121	0
NOMAS	NA	NA	2291	-0.260751835	-5.277004232	F	28.13678355	0.975	3.25	-0.014	0
NOMAS	NA	NA	6205	-0.290705109	-5.271528531	F	31.4808434	0.926829268	23	-0.0308	1
NOMAS	NA	NA	6263	-0.174770349	-5.203082261	M	23.10570671	0.897435897	23.25	0.0515	0
NOMAS	NA	NA	8111	0.135295127	-5.178441604	F	29.32557185	1.077922078	0	0.0616	0
NOMAS	NA	NA	6169	-0.136081547	-5.09356823	M	21.3393618	0.916666667	22	0.0763	1
NOMAS	NA	NA	5351	-0.321338001	-4.973102795	F	35.01482546	1	0	0.0023	1
NOMAS	NA	NA	5175	-0.237045421	-4.901918675	M	26.50807872	0.888888889	0	0.0347	1
NOMAS	NA	NA	4223	-0.063759662	-4.863588764	F	23.07661685	0.810810811	12	0.035	0
NOMAS	NA	NA	8349	0.000247285	-4.847161659	F	26.02644501	1.322580645	0	0.0143	1
NOMAS	NA	NA	5271	-0.094456798	-4.844423808	M	24.06712541	0.842105263	20	0.0138	1
NOMAS	NA	NA	8309	-0.081356982	-4.838948106	F	27.64571522	0.860759494	48	0.0282	1
NOMAS	NA	NA	5461	-0.033569469	-4.74586118	F	32.56706814	1.146341463	0	-0.0231	0
NOMAS	NA	NA	4745	-0.144432651	-4.737647627	F	25.60063735	0.842105263	0	0.0018	1
NOMAS	NA	NA	4809	0.067028003	-4.723958373	F	27.30943878	0.858974359	0	0.0211	1
NOMAS	NA	NA	5003	-0.158185773	-4.710269119	F	27.43627798	0.921052632	0	0.0213	1
NOMAS	NA	NA	6395	-0.168840095	-4.67741491	F	28.38140442	0.902439024	0	-0.0451	1
NOMAS	NA	NA	2919	0.052478236	-4.660987805	M	31.54514352	1.048780488	82.25	0.042	0
NOMAS	NA	NA	5903	-0.068339607	-4.644560701	F	29.34917112	0.952380952	0	-0.0264	1
NOMAS	NA	NA	6041	-0.025003179	-4.622657894	F	33.72736309	0.782608696	0	0.016	1
NOMAS	NA	NA	8449	-0.041921614	-4.567900879	M	33.02563423	0.909090909	0	-0.0009	1
NOMAS	NA	NA	6157	-0.14425888	-4.474813952	M	29.35429924	0.961538462	0	0.0488	0
NOMAS	NA	NA	6361	-0.136967459	-4.409105533	F	29.95877847	0.848837209	8.75	0.0598	1
NOMAS	NA	NA	5387	-0.139707498	-4.313280755	F	29.62197373	0.723404255	3.7	0.0017	0
NOMAS	NA	NA	6315	0.045340085	-4.307805054	F	31.95223871	0.829787234	0	-0.038	1
NOMAS	NA	NA	3897	-0.167132505	-4.124369051	M	22.19744372	0.941176471	12	0.0014	0
NOMAS	NA	NA	5713	-0.116337701	-4.124369051	M	25.1132427	0.945945946	0	-0.0727	1
NOMAS	NA	NA	5621	-0.01019822	-4.107941946	M	28.25093238	0.976190476	48	0.0106	1
NOMAS	NA	NA	3659	-0.105109844	-4.066874184	F	34.6752967	0.953488372	6	0.082	1
NOMAS	NA	NA	4929	0.010194257	-4.044971378	F	21.96383665	0.885714286	0	-0.0429	0
NOMAS	NA	NA	8269	0.217051376	-4.003903616	F	28.76899693	0.88372093	14.4	-0.0225	1
NOMAS	NA	NA	5213	-0.103993503	-4.001165766	M	26.21058726	0.921052632	2	0.0358	1
NOMAS	NA	NA	6291	0.049912686	-3.929981645	F	46.1532337	0.924528302	0	0.0093	1
NOMAS	NA	NA	5187	-0.18946523	-3.927243794	F	29.05924006	0.928571429	0	0.0381	1
NOMAS	NA	NA	5543	-0.301304358	-3.91355454	M	26.51192783	0.951219512	0	0.0281	1
NOMAS	NA	NA	6003	-0.016958652	-3.812254061	F	37.63250285	0.924731183	0	-0.0854	1
NOMAS	NA	NA	3655	0.010917866	-3.754759195	M	26.514308	0.941176471	0	0.0335	0
NOMAS	NA	NA	8151	0.131275955	-3.653458716	M	25.90245822	1.025	4.65	0.0322	1
NOMAS	NA	NA	167	0.012218344	-3.604177401	M	31.99715427	0.97826087	0	0.0859	1
NOMAS	NA	NA	4835	0.159280743	-3.590488148	F	27.01457797	0.965909091	13.3	0.0173	1
NOMAS	NA	NA	3115	-0.079941899	-3.549420386	F	26.03446777	0.743902439	2.5	-0.0283	0
NOMAS	NA	NA	4979	-0.090408251	-3.543944684	F	27.58690327	0.953488372	0	0.0384	0
NOMAS	NA	NA	3359	-0.175835524	-3.522041878	F	39.4040757	0.948453608	0	0.0353	1
NOMAS	NA	NA	6363	-0.117222045	-3.464547011	M	32.75899128	0.953488372	55	-0.0151	1
NOMAS	NA	NA	8423	0.042249289	-3.4262171	F	25.11002089	0.857142857	20	-0.0954	0
NOMAS	NA	NA	235	0.024339773	-3.385149338	F	29.44166322	0.906976744	0	-0.1196	1
NOMAS	NA	NA	3187	-0.048643935	-3.357770831	M	23.07661685	0.904109589	36	0.0086	1
NOMAS	NA	NA	4803	0.122881993	-3.324916621	F	35.03245111	0.93877551	0	-0.0084	0
NOMAS	NA	NA	6311	-0.087755487	-3.281111009	M	26.68143614	1.081081081	0	0.0219	1
NOMAS	NA	NA	4963	-0.061211719	-3.256470351	F	28.02282607	0.88372093	0	-0.0845	1
NOMAS	NA	NA	8359	0.089245341	-3.231829694	M	31.816336	0.964705882	0	0.0577	1
NOMAS	NA	NA	113	-0.04665693	-3.207189037	M	32.5156527	0.904761905	24	0.0492	0
NOMAS	NA	NA	6045	-0.085957707	-3.081247901	M	30.18852346	0.928571429	0	-0.0062	1
NOMAS	NA	NA	4919	-0.124823324	-2.999112377	F	33.4337612	0.904761905	0	-0.0156	1
NOMAS	NA	NA	5403	0.081490427	-2.977209571	M	25.85621301	1	17.15	-0.1261	0
NOMAS	NA	NA	3257	-0.088067111	-2.955306765	F	24.49013804	0.894736842	14	0.0283	0
NOMAS	NA	NA	5877	-0.079957633	-2.922452555	F	27.30943878	0.886363636	1.65	0.0531	1
NOMAS	NA	NA	4859	-0.080420112	-2.919714705	F	26.12939188	0.909090909	0	-0.0048	0
NOMAS	NA	NA	3689	0.028249234	-2.906025451	F	26.88676556	0.921052632	0	0.0504	1
NOMAS	NA	NA	5435	-0.116515026	-2.881384794	M	26.34755135	0.918918919	43.5	0.0566	1
NOMAS	NA	NA	5963	0.094613169	-2.87043339	M	26.20215609	0.9	0	-0.0847	1
NOMAS	NA	NA	4378	0.025902953	-2.851268435	F	38.29226872	0.857142857	0	0.0261	1
NOMAS	NA	NA	5189	0.052717519	-2.826627778	M	29.01565782	0.952380952	1.3	0.006	0
NOMAS	NA	NA	4551	0.136028376	-2.818414226	F	30.96153209	0.904761905	0	-0.0051	1
NOMAS	NA	NA	2901	-0.038495278	-2.771870762	M	26.11808743	1	0	-0.0012	0
NOMAS	NA	NA	5995	-0.243772417	-2.730803	F	29.80434878	0.833333333	0	0.0093	1
NOMAS	NA	NA	3363	-0.088276483	-2.717113746	F	32.21945091	0.964285714	0	-0.0012	1
NOMAS	NA	NA	2849	-0.056708181	-2.676045985	F	25.45725972	0.777777778	8.4	0.0092	1
NOMAS	NA	NA	6277	-0.220616103	-2.670570283	F	29.95487958	0.807228916	0	0.0181	1
NOMAS	NA	NA	5695	-0.046231049	-2.506299236	F	28.13329907	0.829268293	50	0.0151	1
NOMAS	NA	NA	5573	-0.101401196	-2.435115115	M	31.23297524	1.073170732	20.5	0.0282	0
NOMAS	NA	NA	6199	-0.13296555	-2.394047354	F	32.36762412	0.808510638	5	-0.066	1
NOMAS	NA	NA	6247	-0.18921184	-2.363930995	F	31.57406226	0.860465116	0	-0.0194	1
NOMAS	NA	NA	3693	-0.036931965	-2.273581919	F	38.4930296	1.156626506	0	-0.0279	1
NOMAS	NA	NA	2595	0.02122734	-2.262630516	F	24.65914023	0.921052632	0	-0.0021	1
NOMAS	NA	NA	5869	-0.048187236	-2.227038456	M	24.56517105	0.975	0	0.0405	1
NOMAS	NA	NA	5861	-0.068074521	-2.191446395	F	27.7552998	0.864864865	0	0.0655	1
NOMAS	NA	NA	3903	-0.160008111	-2.185970694	F	19.74538107	0.675675676	0	0.0379	1
NOMAS	NA	NA	3787	-0.042441998	-2.125737976	M	27.95941814	0.953488372	0	-0.0092	0
NOMAS	NA	NA	4195	-0.068333084	-2.120262275	M	30.68322436	0.952380952	21.5	-0.0042	1
NOMAS	NA	NA	3923	-0.084243036	-2.117524424	F	34.08181549	0.893617021	0	-0.0312	0
NOMAS	NA	NA	177	-0.226044835	-2.114786573	M	29.50652937	0.863636364	0	0.0073	0
NOMAS	NA	NA	3815	-0.060269701	-2.090145916	F	39.50626943	0.9375	0	-0.009	1
NOMAS	NA	NA	4393	-0.156588919	-2.079194513	M	33.43026998	1.010869565	16	0.0329	1
NOMAS	NA	NA	5371	-0.158598248	-2.062767408	M	28.75701484	0.988235294	13	0.0511	1
NOMAS	NA	NA	3111	-0.223372218	-2.0353889	F	24.85563053	0.881578947	0	0.025	1
NOMAS	NA	NA	8103	0.137999198	-2.010748243	F	31.84234878	0.778947368	0.3125	-0.001	0
NOMAS	NA	NA	4851	-0.090090707	-1.997058989	F	26.22479992	0.875	0	0.0321	1
NOMAS	NA	NA	8391	0.063142589	-1.955991228	F	37.90813981	0.875	0	0.0445	1
NOMAS	NA	NA	4285	0.026713075	-1.906709913	F	31.31319394	1	2.3	-0.047	0
NOMAS	NA	NA	4587	-0.09221405	-1.901234212	M	29.44860867	1.011363636	0	0.0308	1
NOMAS	NA	NA	5359	-0.068694466	-1.884807107	M	32.91135868	1	9	-0.022	1
NOMAS	NA	NA	5110	-0.142603722	-1.86016645	F	28.6866857	0.975	0	-0.0458	1
NOMAS	NA	NA	3835	0.021305213	-1.843739345	F	29.35429924	0.928571429	4.35	-0.0201	1
NOMAS	NA	NA	131	-0.070393275	-1.838263644	M	21.51164666	0.783783784	0	-0.035	0
NOMAS	NA	NA	4475	-0.122368148	-1.82457439	M	26.34755135	0.974358974	0	0.045	1
NOMAS	NA	NA	5833	-0.053155032	-1.734225314	M	28.27105827	0.930232558	66.5	0.0386	0
NOMAS	NA	NA	1545	-0.057231512	-1.728749612	F	30.56163195	0.813953488	12	0.029	0
NOMAS	NA	NA	4395	-0.448047245	-1.717798209	F	36.4038077	0.92	0	0.0548	1
NOMAS	NA	NA	2957	-0.118256146	-1.715060358	M	29.21053253	0.847826087	0.35	0.0104	1
NOMAS	NA	NA	5771	0.023486248	-1.712322508	M	28.40198997	0.973684211	0	0.0214	1
NOMAS	NA	NA	6179	-0.038347437	-1.646614089	F	28.9590022	0.846153846	7.25	-0.1184	1
NOMAS	NA	NA	5795	-0.155296682	-1.635662685	F	29.9432417	0.95	0	-0.016	1
NOMAS	NA	NA	4335	-0.08105622	-1.5124594	F	17.6309419	0.928571429	0	0.0669	1
NOMAS	NA	NA	4252	-0.031012657	-1.493294445	F	38.48981305	0.960784314	23	-0.0337	1
NOMAS	NA	NA	4889	-0.008046858	-1.493294445	M	32.91135868	0.930232558	66	0.0527	1
NOMAS	NA	NA	3025	-0.18310003	-1.391993965	M	28.25093238	1.051282051	0	0.019	1
NOMAS	NA	NA	4157	0.034587443	-1.353664054	M	27.4870792	1.04	6.75	-0.0306	1
NOMAS	NA	NA	4055	-0.189970245	-1.334499099	M	26.67213127	0.87804878	0	0.0287	0
NOMAS	NA	NA	3851	-0.100213035	-1.323547696	F	34.64984575	0.891304348	2.6	0.0622	1
NOMAS	NA	NA	3937	-0.188150421	-1.19760656	F	25.01349812	0.952380952	0	-0.0223	1
NOMAS	NA	NA	4343	-0.075251374	-1.162014499	F	28.06458969	0.80952381	0	0.0474	0
NOMAS	NA	NA	3981	-0.078470948	-1.156538798	F	25.34701143	0.87804878	0	-0.0382	0
NOMAS	NA	NA	8291	-0.086507224	-1.151063096	F	34.38069289	0.963414634	0	0.046	1
NOMAS	NA	NA	5157	-0.109137586	-1.107257484	M	28.94980625	0.931818182	4.6	0.004	1
NOMAS	NA	NA	4303	-0.128558443	-1.038811214	F	29.74008759	0.857142857	0	0.0242	0
NOMAS	NA	NA	6265	0.2435998	-1.011432706	M	33.19482577	0.929411765	5.4	-0.0745	0
NOMAS	NA	NA	5299	-0.100869564	-0.9895299	F	34.83918917	0.857142857	0	-0.0471	1
NOMAS	NA	NA	4113	-0.071046268	-0.951199989	F	25.75070504	0.846153846	0.15	-0.0435	1
NOMAS	NA	NA	5301	-0.159006516	-0.888229421	F	22.46615969	0.823529412	0	0.0666	0
NOMAS	NA	NA	4441	-0.136974548	-0.795142494	M	29.00465979	0.863636364	6	0.0103	1
NOMAS	NA	NA	53	-0.010449666	-0.734909777	F	22.63567577	0.842105263	0	0.0353	0
NOMAS	NA	NA	5753	-0.16766895	-0.693842015	F	28.0373874	0.813953488	0	-0.0207	1
NOMAS	NA	NA	1329	0.027993735	-0.67741491	M	28.85667683	0.965116279	49.5	-0.0769	1
NOMAS	NA	NA	3877	-0.017879464	-0.636347148	F	17.30592706	0.852173913	0	-0.0499	1
NOMAS	NA	NA	2613	0.012245666	-0.617182193	F	33.76204354	1.023809524	4.7	-0.0493	1
NOMAS	NA	NA	5627	-0.105896282	-0.589803685	M	25.23170586	0.974358974	25	0.0585	1
NOMAS	NA	NA	8293	0.082898682	-0.589803685	F	27.23496356	0.897435897	0	0.0322	1
NOMAS	NA	NA	5845	0.031263869	-0.521357415	F	30.33465663	0.906976744	44	-0.0274	1
NOMAS	NA	NA	6161	-0.046722347	-0.513143863	F	29.84944109	0.880952381	0	-0.0294	1
NOMAS	NA	NA	5105	-0.013209048	-0.474813952	M	26.87423557	0.947368421	0	0.0195	1
NOMAS	NA	NA	6183	-0.23142994	-0.40089198	M	26.76553182	0.923076923	0	-0.0041	1
NOMAS	NA	NA	5639	-0.122234812	-0.351610666	M	33.18457417	0.930232558	0	-0.0231	1
NOMAS	NA	NA	4751	-0.404552676	-0.233883082	M	29.04458499	0.904761905	14.8	-0.0257	1
NOMAS	NA	NA	6235	-0.091648847	-0.22566953	M	23.81447072	0.973684211	7.5	-0.0251	0
NOMAS	NA	NA	4629	0.003166814	-0.146271857	M	24.58473904	0.891891892	0	0.0449	1
NOMAS	NA	NA	4009	-0.135387654	-0.091514842	F	23.82702713	0.740740741	5.55	0.0537	1
NOMAS	NA	NA	2657	-0.030135906	0.004309936	F	36.47367999	1.074074074	41	-0.044	0
NOMAS	NA	NA	5123	0.000706992	0.072756206	M	29.01565782	0.952380952	0	0.0259	1
NOMAS	NA	NA	2396	0.028712967	0.105610415	F	26.87423557	0.920454545	0	0.046	1
NOMAS	NA	NA	3335	-0.099856635	0.111086117	F	30.05058298	0.863636364	0	0.008	1
NOMAS	NA	NA	4501	-0.0574009	0.163105282	M	24.58473904	0.888888889	45	-0.057	0
NOMAS	NA	NA	4383	-0.043275259	0.245240805	F	28.0373874	0.975609756	2	-0.0432	1
NOMAS	NA	NA	3487	0.138200868	0.321900627	M	29.30062571	0.970588235	16	0.0394	0
NOMAS	NA	NA	4209	0.141996518	0.321900627	M	28.25093238	0.902439024	0	0.0495	1
NOMAS	NA	NA	5961	-0.109112231	0.417725405	F	29.74753424	0.844444444	0	0.0577	1
NOMAS	NA	NA	2385	-0.073537803	0.43415251	F	25.28525121	0.9	0	0.0551	1
NOMAS	NA	NA	3621	-0.02241478	0.445103913	M	29.43699017	0.9125	0	0.0181	1
NOMAS	NA	NA	4131	-0.025354127	0.453317465	F	40.98097958	0.8	0	-0.0279	1
NOMAS	NA	NA	5941	-0.039350197	0.529977287	M	30.92177902	0.897435897	0	0.0076	1
NOMAS	NA	NA	1393	-0.149513421	0.546404392	F	25.56136162	0.810126582	0	0.03	1
NOMAS	NA	NA	6201	-0.073680111	0.562831497	M	29.24144698	0.952380952	37	-0.066	1
NOMAS	NA	NA	8277	0.05635702	0.669607677	M	30.13445591	0.951219512	0	0.0632	1
NOMAS	NA	NA	4001	0.000869775	0.672345528	F	35.80239509	0.906976744	1.65	0.0353	1
NOMAS	NA	NA	1629	-0.166862424	0.727102544	F	26.91891206	0.931506849	6.75	0.0841	1
NOMAS	NA	NA	4989	-0.064186638	0.74900535	F	38.55437004	0.93877551	0	0.0172	1
NOMAS	NA	NA	4507	-0.080331412	0.801024515	F	28.74049257	0.858974359	0	0.0237	1
NOMAS	NA	NA	6223	-0.054456186	0.831140874	F	25.73930341	0.839506173	0	-0.0406	1
NOMAS	NA	NA	3431	-0.094774781	0.858519382	F	21.07721647	0.761904762	0	0.0609	0
NOMAS	NA	NA	3309	0.050325389	0.907800696	M	25.35982126	0.925	43	0.0197	0
NOMAS	NA	NA	3801	0.146410174	0.9242278	F	27.06542573	0.884615385	0	0.0215	1
NOMAS	NA	NA	2789	-0.023522521	0.929703502	F	22.36110651	0.957746479	4.5	-0.0504	1
NOMAS	NA	NA	3185	0.010287494	0.943392756	F	30.22030123	1.091954023	6.9	0.0546	1
NOMAS	NA	NA	2853	-0.096571556	0.959819861	F	31.89155938	0.88372093	0	-0.0071	1
NOMAS	NA	NA	3173	0.571102961	0.959819861	F	36.12178744	0.833333333	0.3	-0.0045	1
NOMAS	NA	NA	3393	-0.077249785	0.973509115	M	24.53115161	0.872093023	0	-0.0293	1
NOMAS	NA	NA	4509	-0.001045305	1.124090908	F	31.18349432	0.826086957	0	-0.0817	1
NOMAS	NA	NA	8357	-0.007206865	1.176110073	F	37.81014914	0.780952381	0	-0.0177	1
NOMAS	NA	NA	4221	-0.080426081	1.269197	M	29.97554997	0.963414634	14.7	0.0026	1
NOMAS	NA	NA	5831	-0.075099282	1.337643269	M	26.81666263	0.952380952	0	-0.0042	1
NOMAS	NA	NA	5479	-0.486357446	1.37323533	F	25.61168759	0.945945946	0	0.0166	1
NOMAS	NA	NA	6151	-0.053849924	1.386924584	F	38.7500775	0.891304348	0	0.0405	1
NOMAS	NA	NA	8327	0.082924928	1.386924584	M	27.88323444	0.9875	26.5	0.0262	1
NOMAS	NA	NA	4279	-0.182262269	1.471797958	F	26.61621485	0.865853659	0	0.0667	1
NOMAS	NA	NA	4361	-0.007681802	1.471797958	M	23.87403726	0.933333333	9.6	-0.0541	1
NOMAS	NA	NA	79	-0.071245004	1.48001151	F	26.83332781	0.963414634	0	-0.0287	1
NOMAS	NA	NA	4181	-0.045834778	1.507390018	F	36.61389141	0.853909465	0	-0.0155	1
NOMAS	NA	NA	147	0.048858301	1.518341421	M	25.87867268	1	11.2	-0.0998	0
NOMAS	NA	NA	5319	-0.107314631	1.545719929	M	29.585464	0.9375	0	0.0098	1
NOMAS	NA	NA	6243	-0.173102744	1.553933482	F	27.30943878	0.839506173	0	0.0123	1
NOMAS	NA	NA	5641	-0.09972662	1.614166199	F	28.22447753	0.825	0.3	-0.0271	1
NOMAS	NA	NA	539	-0.24137525	1.627855453	F	29.70375518	0.908045977	8.75	-0.0134	0
NOMAS	NA	NA	4385	0.030995552	1.627855453	F	35.22493711	0.836734694	0	0.0421	0
NOMAS	NA	NA	2189	-0.057800906	1.636069005	F	31.70827456	0.904761905	0	0.0166	1
NOMAS	NA	NA	4495	-0.016009192	1.679874618	M	28.09398276	0.897435897	12	-0.0433	1
NOMAS	NA	NA	5257	-0.124675647	1.759272291	F	25.23170586	0.9	0	-0.0053	1
NOMAS	NA	NA	3890	-0.027586763	1.767485843	F	18.8659825	0.818181818	0	0.0287	1
NOMAS	NA	NA	4085	-0.171722212	1.767485843	M	29.68268443	0.9	0	-0.0208	1
NOMAS	NA	NA	6067	-0.051248224	1.767485843	F	30.17711434	0.925	0	0.0061	1
NOMAS	NA	NA	4295	0.009525395	1.871524173	F	26.36389779	0.962025316	8.25	-0.0546	1
NOMAS	NA	NA	1467	0.01908953	1.876999874	F	43.3130347	0.814814815	0	-0.0002	1
NOMAS	NA	NA	4649	0.137254212	1.923543338	F	27.32314707	0.847222222	0	-0.0323	1
NOMAS	NA	NA	4345	-0.034021253	1.934494741	M	22.01187834	0.970588235	21.75	-0.0639	1
NOMAS	NA	NA	1619	-0.071536336	2.041270922	M	26.68143614	0.9	0	0.0012	1
NOMAS	NA	NA	5099	-0.144565613	2.079600833	F	35.40202422	1.083333333	0	-0.0221	1
NOMAS	NA	NA	2989	-0.271779859	2.169949909	F	37.1844178	0.96969697	0.45	-0.0787	1
NOMAS	NA	NA	3445	-0.005074524	2.186377013	F	23.881258	0.864864865	6.8	-0.0463	0
NOMAS	NA	NA	4995	0.048184851	2.197328416	M	23.54244365	0.945945946	0	-0.0712	0
NOMAS	NA	NA	1815	-0.256357464	2.200066267	F	28.67787554	0.8875	0	0.0228	1
NOMAS	NA	NA	5849	-0.200450652	2.232920477	F	33.90843145	0.808510638	0	-0.0902	1
NOMAS	NA	NA	5811	0.035797958	2.369813016	M	27.09637725	0.951219512	56	0.0282	1
NOMAS	NA	NA	5297	-0.00800331	2.41909433	M	38.55511131	0.92	0	-0.0603	1
NOMAS	NA	NA	2193	0.037345013	2.503967705	F	27.86945266	0.853658537	0	-0.048	1
NOMAS	NA	NA	2855	0.018568868	2.602530333	F	33.27026856	1	0	0.0196	1
NOMAS	NA	NA	4241	-0.040404936	2.608006035	M	27.98131483	0.923076923	9.4	-0.0162	1
NOMAS	NA	NA	6257	-0.106836978	2.613481736	M	23.60915416	0.934210526	0	-0.0066	1
NOMAS	NA	NA	8159	-0.175027275	2.755849977	M	28.87873088	0.886363636	0.25	-0.0434	1
NOMAS	NA	NA	5897	-0.054525423	2.775014933	F	29.34957975	0.8	0	-0.0636	1
NOMAS	NA	NA	2381	-0.176226715	2.810606993	F	34.76658126	0.928571429	0	0.0182	1
NOMAS	NA	NA	5177	-0.034072418	2.824296247	M	24.85174122	0.87804878	1	-0.0124	1
NOMAS	NA	NA	3783	-0.004537986	2.832509799	M	27.8254579	0.976190476	6.8	0.0414	0
NOMAS	NA	NA	3113	-0.052881675	2.843461202	F	26.73337966	1.147058824	5.4	0.0445	1
NOMAS	NA	NA	4605	0.020312728	2.892742516	M	28.94980625	0.909090909	0	0.036	1
NOMAS	NA	NA	5231	-0.238066459	2.90643177	F	29.34957975	0.894736842	0	-0.0735	1
NOMAS	NA	NA	3699	-0.122592343	2.972140189	F	36.26816692	0.833333333	0	-0.0879	1
NOMAS	NA	NA	6249	-0.203243281	3.015945802	F	22.85183779	0.907894737	0	-0.0141	0
NOMAS	NA	NA	4261	-0.091280193	3.062489265	F	23.09989717	0.934210526	0	0.016	1
NOMAS	NA	NA	5497	-0.136912811	3.070702818	M	30.21656615	0.975	0	-0.0461	1
NOMAS	NA	NA	2879	-0.069953129	3.084392072	F	25.02317937	0.8	4.5	0.0109	0
NOMAS	NA	NA	5735	-0.090306315	3.117246281	F	24.94123419	0.846153846	10.8	-0.0013	1
NOMAS	NA	NA	4823	-0.062586859	3.133673386	F	25.892528	0.769230769	0	0.0844	1
NOMAS	NA	NA	3175	0.166323205	3.267828074	F	25.54895234	0.794930876	0	0.0041	0
NOMAS	NA	NA	6031	-0.116865127	3.276041627	M	26.92906702	1	21.6	-0.0934	1
NOMAS	NA	NA	129	0.170221243	3.369128553	M	24.37878421	1.039473684	40	-0.0826	1
NOMAS	NA	NA	4111	-0.030518936	3.374604255	F	33.72440762	0.821052632	0	0.0308	1
NOMAS	NA	NA	1873	-0.138734215	3.382817807	M	31.99715427	1.071428571	3.8	-0.0624	1
NOMAS	NA	NA	3087	-0.006610209	3.385555658	F	44.73027128	0.839285714	0	0.0517	1
NOMAS	NA	NA	6327	-0.149145617	3.401982763	F	26.56306733	0.761904762	17.5	0.0304	1
NOMAS	NA	NA	5633	-0.081324615	3.421147718	F	30.53036409	0.9	4.6	0.0266	1
NOMAS	NA	NA	5247	-0.150869162	3.445788375	F	21.67307247	0.944444444	0	0.048	1
NOMAS	NA	NA	2897	0.015556504	3.448526226	M	27.24634455	0.951219512	0	-0.0162	1
NOMAS	NA	NA	8245	0.008343321	3.527923899	F	36.8645635	0.976190476	0	0.0153	1
NOMAS	NA	NA	6317	-0.033453117	3.607321572	F	29.6346566	0.837209302	11.4	0.0731	1
NOMAS	NA	NA	8183	0.047814625	3.63470008	M	30.0405405	1.033333333	96	0.0253	1
NOMAS	NA	NA	5121	0.000872083	3.67029214	M	28.17791203	0.939759036	0	0.035	1
NOMAS	NA	NA	5361	-0.065657325	3.84277674	F	29.06943847	0.931818182	2	-0.0317	0
NOMAS	NA	NA	5321	-0.003310903	3.872893098	F	31.92672006	0.913043478	0	-0.0085	1
NOMAS	NA	NA	5509	-0.051797373	3.881106651	M	24.03928993	0.923076923	0.4	-0.0559	1
NOMAS	NA	NA	2899	0.136600019	3.976931428	M	26.8491229	1.025641026	12	-0.0452	0
NOMAS	NA	NA	39	-0.005625819	4.031688444	F	29.6180716	0.825581395	0	-0.0234	0
NOMAS	NA	NA	5429	-0.026899777	4.12203752	F	24.92673607	1.133333333	0	0.0101	0
NOMAS	NA	NA	3773	0.054113931	4.223337999	M	26.81666263	0.85	0	0.0209	1
NOMAS	NA	NA	4429	0.185957354	4.237027253	M	23.29318202	0.936708861	38.75	-0.0533	1
NOMAS	NA	NA	8259	-0.017342809	4.258930059	M	26.24956766	0.975609756	18.75	-0.0117	1
NOMAS	NA	NA	6027	-0.169719497	4.283570716	M	26.52563949	0.926829268	37.5	0.0206	1
NOMAS	NA	NA	8323	0.052897572	4.310949224	F	25.91681585	0.857142857	19.95	0.0128	0
NOMAS	NA	NA	4640	-0.049444561	4.368444091	F	28.01511789	0.831325301	0	0.0152	0
NOMAS	NA	NA	4433	-0.103479271	4.412249703	F	33.00661147	0.895833333	0	-0.0296	1
NOMAS	NA	NA	5867	0.04842791	4.414987554	M	21.63617099	0.972972973	58	0.0479	0
NOMAS	NA	NA	5895	-0.12227183	4.467006719	F	25.44197008	0.815789474	0	-0.0806	1
NOMAS	NA	NA	3735	-0.116236284	4.499860928	F	30.78727377	0.886363636	0	0.0211	1
NOMAS	NA	NA	6209	-0.223253878	4.562831497	F	28.6575096	0.795454545	7.75	0.0002	1
NOMAS	NA	NA	3075	-0.4108971	4.614850662	F	32.44141386	1.023255814	57.75	0.0603	1
NOMAS	NA	NA	3331	-0.102569828	4.81745162	F	32.32196876	0.93258427	7.25	0.0125	1
NOMAS	NA	NA	5989	-0.092312757	4.839354426	F	39.11820778	1.022222222	0	-0.0188	1
NOMAS	NA	NA	3753	-0.183407116	4.866732934	F	34.40763195	1.277777778	0	-0.0266	0
NOMAS	NA	NA	5737	-0.261750943	4.877684337	F	26.26508236	0.857142857	0	0.0594	0
NOMAS	NA	NA	5141	0.015022674	4.891373591	F	25.09012586	0.88372093	0	0.0277	1
NOMAS	NA	NA	5343	-0.150964558	4.918752099	F	31.62502271	0.880952381	0	0.0325	1
NOMAS	NA	NA	8181	0.131056939	4.968033413	F	30.31530308	0.890243902	0	-0.0031	1
NOMAS	NA	NA	1675	0.010456899	5.156945117	F	25.2067661	0.95	1.15	0.0627	1
NOMAS	NA	NA	531	0.051147571	5.167896521	F	29.35740602	0.95	8.4	0.0143	0
NOMAS	NA	NA	5907	-0.152945685	5.258245597	F	26.07880518	0.88372093	0	-0.0116	1
NOMAS	NA	NA	4819	0.024701624	5.389662434	F	27.19889076	1	0	0.0305	1
NOMAS	NA	NA	6323	-0.092308289	5.395138136	F	28.29544128	0.802325581	82	-0.0027	1
NOMAS	NA	NA	363	0.15063578	5.400613837	F	30.70965165	0.9375	0	-0.0274	0
NOMAS	NA	NA	5267	-0.002242575	5.433468047	M	33.24610715	0.933333333	20	-0.0161	1
NOMAS	NA	NA	4413	-0.291753053	5.469060107	F	29.63660865	0.871331828	0.2	-0.0527	1
NOMAS	NA	NA	6133	0.091220624	5.482749361	M	27.78008351	0.897435897	1.35	0.011	0
NOMAS	NA	NA	637	-0.062767679	5.559409183	F	46.95629772	0.922413793	0	0.0669	0
NOMAS	NA	NA	3239	0.316778207	5.573098437	F	21.52264143	0.895522388	0	0.0216	1
NOMAS	NA	NA	4639	0.166605039	5.61690405	M	33.05248938	1.095238095	0	-0.0085	0
NOMAS	NA	NA	3383	-0.024729415	5.641544707	F	32.62469868	0.869565217	0	-0.043	1
NOMAS	NA	NA	2915	-0.155937091	5.699039573	F	34.00207316	0.7375	42	0.0033	1
NOMAS	NA	NA	3581	-0.03710985	5.811291456	M	28.09398276	1.05	0	0	0
NOMAS	NA	NA	5333	0.007901014	5.852359217	M	30.89266551	0.869565217	8.8	0.0605	0
NOMAS	NA	NA	8251	-0.07563073	5.929019039	M	26.35956043	0.884615385	0	-0.0028	1
NOMAS	NA	NA	8465	-0.112949942	5.950921846	F	30.57322484	0.954545455	0	0.0517	1
NOMAS	NA	NA	5563	0.207423729	6.074125131	M	29.95190466	0.904761905	9.25	-0.0233	1
NOMAS	NA	NA	3229	-0.113164988	6.230182626	F	35.36751933	0.96	0	0.0217	1
NOMAS	NA	NA	1739	-0.044103496	6.534084063	F	29.65256202	0.847058824	0	0.0499	0
NOMAS	NA	NA	5013	-0.126664061	6.545035466	F	22.40978431	0.942857143	12.75	-0.0317	1
NOMAS	NA	NA	5733	-0.123602591	6.651811647	F	30.15727742	0.841860465	9	0.0251	1
NOMAS	NA	NA	4437	-0.085001586	6.654549498	F	27.94157698	0.770171149	0	0.0095	1
NOMAS	NA	NA	2455	0.040603206	6.739422872	M	23.90918312	1	0	-0.0453	1
NOMAS	NA	NA	4781	-0.059803276	6.747636425	F	27.64571522	0.921052632	26.25	0.0494	1
NOMAS	NA	NA	1525	-0.041158198	6.777752783	F	32.28396214	0.926829268	0	0.0238	1
NOMAS	NA	NA	3155	-0.230960313	6.780490634	F	34.64747912	0.988636364	0	0.069	1
NOMAS	NA	NA	5913	-0.039901055	6.961188786	F	33.18697546	0.88172043	1.2	-0.1366	0
NOMAS	NA	NA	4899	0.076865627	7.193906103	F	23.47814886	0.914285714	0	-0.001	0
NOMAS	NA	NA	4227	-0.008853529	7.196643954	M	30.60517675	0.909090909	0	0.0173	1
NOMAS	NA	NA	6047	0.017152091	7.237711716	M	22.967322	0.941176471	102	0.0043	1
NOMAS	NA	NA	1935	-0.02035778	7.25140097	M	26.83332781	0.951219512	0	0.055	0
NOMAS	NA	NA	8055	0.118282155	7.434836972	M	25.52150559	1.027027027	17.2	0.0248	1
NOMAS	NA	NA	8311	-0.018474672	7.456739779	F	34.74069405	1	0	-0.0401	1
NOMAS	NA	NA	3839	-0.128628257	7.519710347	F	28.31413134	0.880952381	0	-0.1116	1
NOMAS	NA	NA	6013	-0.019476573	7.522448197	M	26.09426633	0.925	17.5	0.0087	1
NOMAS	NA	NA	8417	0.084400537	7.563515959	F	32.68314617	0.93902439	0	0.0008	0
NOMAS	NA	NA	1189	-0.146907733	7.585418766	F	45.9912536	0.877192982	0	-0.0476	1
NOMAS	NA	NA	5211	-0.055808686	7.59910802	F	27.64413923	1	2.9	0.0278	1
NOMAS	NA	NA	609	-0.098010263	7.604583721	F	35.01482546	0.869565217	0	0.0465	1
NOMAS	NA	NA	8179	0.140169212	7.63470008	M	31.05440721	1.05	0	-0.0005	1
NOMAS	NA	NA	8237	0.158144336	7.659340737	M	26.81666263	0.951219512	21.7	0.0481	0
NOMAS	NA	NA	3107	-0.181488937	7.703146349	F	30.26368068	0.9125	0	0.0132	1
NOMAS	NA	NA	5379	-0.166513738	7.831825336	F	30.96686876	0.977272727	0	-0.0284	1
NOMAS	NA	NA	4549	-0.16975786	7.98240713	M	27.45340788	0.952380952	20	-0.0266	1
NOMAS	NA	NA	647	0.065319662	8.001572085	F	30.08395699	0.857142857	41	0.0161	1
NOMAS	NA	NA	1589	0.192869364	8.01799919	M	25.33555589	0.944444444	0	-0.0232	1
NOMAS	NA	NA	4975	0.192332994	8.310949224	F	37.87643939	1.105882353	102	0.0075	1
NOMAS	NA	NA	5109	-0.107429813	8.379395494	M	24.85370812	0.945945946	33	0.0181	1
NOMAS	NA	NA	4585	0.023665026	8.387609046	F	27.43229155	0.926829268	0	-0.0258	1
NOMAS	NA	NA	227	0.020453693	8.456055316	F	26.45860778	0.948717949	0	0.0895	1
NOMAS	NA	NA	5933	-0.104557578	8.625802065	M	25.66201973	0.883116883	44	0.0061	1
NOMAS	NA	NA	1959	0.070171105	8.68055908	M	24.30344912	0.924050633	0	-0.0346	1
NOMAS	NA	NA	2507	0.048866859	8.74900535	F	33.17455315	0.883116883	0	0.0137	1
NOMAS	NA	NA	2287	-0.148206299	8.768170306	F	25.38705217	1	9.75	0.0511	1
NOMAS	NA	NA	5655	-0.17544078	8.88863574	F	24.69253587	0.925	0	0.0249	1
NOMAS	NA	NA	1793	-0.022749867	8.902324994	M	24.03105581	0.947368421	24	0.0016	1
NOMAS	NA	NA	2273	-0.02161795	8.9242278	F	30.10148954	0.964285714	0	-0.0114	1
NOMAS	NA	NA	693	0.031837838	8.984460518	M	26.99533539	0.987179487	0	0.0493	1
NOMAS	NA	NA	1005	0.069454407	8.995411921	F	22.76307138	0.92	0	-0.0136	0
NOMAS	NA	NA	5469	-0.043714029	9.085760997	M	23.12906371	0.921052632	0	0.0032	1
NOMAS	NA	NA	3403	-0.0001695	9.151469416	M	25.91681585	0.884615385	9.5	0.0295	1
NOMAS	NA	NA	2317	-0.038255498	9.187061476	F	32.49940272	0.836734694	0	-0.006	0
NOMAS	NA	NA	8231	0.132394861	9.419778793	M	29.40690845	0.952380952	2.5	-0.0952	1
NOMAS	NA	NA	3505	0.05810107	9.51286572	F	29.28955215	0.725274725	0	-0.0257	1
NOMAS	NA	NA	6007	-0.090090463	9.647020408	F	29.6921415	0.951219512	0	0.0593	1
NOMAS	NA	NA	5871	-0.069191379	9.740107335	F	32.5096087	0.9375	0	0.0415	1
NOMAS	NA	NA	4617	-0.058045792	9.800340052	F	20.52790029	0.828571429	0	0.0504	1
NOMAS	NA	NA	4469	-0.011527216	9.852359217	F	33.85739095	0.925531915	15.6	-0.1356	0
NOMAS	NA	NA	4185	-0.069955855	9.885213427	F	29.3538203	0.857142857	0	0.0208	1
NOMAS	NA	NA	4737	0.145401545	9.939970443	M	28.40198997	0.939759036	15	0.0498	1
NOMAS	NA	NA	47	-0.113096782	10.18090131	F	26.67259595	0.875	0	0.0001	1
NOMAS	NA	NA	6015	-0.250706237	10.21375552	F	29.25787126	0.976190476	0	-0.0024	1
NOMAS	NA	NA	1645	-0.168865861	10.43552143	F	33.49256315	0.822649573	23	-0.0192	1
NOMAS	NA	NA	6307	-0.082505063	10.43825929	F	22.72731818	0.921052632	112	-0.0178	1
NOMAS	NA	NA	4601	0.026885329	10.5039677	F	23.85727085	0.882352941	27.5	-0.0294	0
NOMAS	NA	NA	2637	0.116137202	10.51218126	F	24.68322142	0.96	0	-0.041	1
NOMAS	NA	NA	3785	-0.023063422	10.52039481	F	27.4117029	0.939759036	0	0.0219	1
NOMAS	NA	NA	317	-0.07505079	10.61621959	F	24.92673607	0.871794872	0	0.0139	1
NOMAS	NA	NA	3285	0.01858083	10.61895744	F	28.78019975	0.94047619	0	0.0552	0
NOMAS	NA	NA	5615	0.006569895	10.66276305	F	32.48743871	0.909090909	0	-0.0087	0
NOMAS	NA	NA	5331	-0.16956663	10.68740371	F	30.13894917	0.780487805	42	-0.019	1
NOMAS	NA	NA	3973	0.222451342	10.81608269	M	21.56776113	0.972972973	0	0.0242	0
NOMAS	NA	NA	3675	-0.018580333	10.8215584	F	31.32503258	0.91954023	0	0.0303	1
NOMAS	NA	NA	4711	-0.339712187	10.94476168	F	33.68046573	0.905263158	3	-0.0023	1
NOMAS	NA	NA	4595	0.062612127	11.19116825	M	22.3665671	0.986111111	57	0.0535	1
NOMAS	NA	NA	2463	-0.080725125	11.45400193	M	28.34033664	0.968085106	40	-0.0711	1
NOMAS	NA	NA	2947	-0.020735173	11.47042903	F	21.13640591	0.898550725	0.5	0.0385	1
NOMAS	NA	NA	8261	0.191968356	11.93038796	M	23.40141672	0.914634146	36	0.0202	1
NOMAS	NA	NA	1119	0.058831391	11.94133937	F	30.62308044	1.073170732	0	-0.0111	1
NOMAS	NA	NA	4537	-0.113661166	12.223338	F	31.43100762	0.977777778	1.55	0.0215	1
NOMAS	NA	NA	3413	0.167807901	12.72710254	F	25.65987537	0.974358974	1.85	-0.0597	0
NOMAS	NA	NA	2697	0.116605593	12.82292732	F	25.09733154	0.947368421	7.4	0.0384	1
NOMAS	NA	NA	1157	-0.038950545	12.88863574	M	26.63693246	0.975308642	0	0.0098	1
NOMAS	NA	NA	4567	-0.150049392	12.97350911	F	25.76078009	0.897435897	0	0.0041	1
NOMAS	NA	NA	4619	0.060965066	13.05290679	F	23.66792743	0.857142857	0	0.0004	1
NOMAS	NA	NA	3953	-0.103884954	13.54024423	F	28.10295529	0.865853659	0	0.0128	1
NOMAS	NA	NA	4401	-0.034490113	13.57857414	M	19.50302737	0.914285714	0	0.0532	0
NOMAS	NA	NA	1575	0.145905495	13.59226339	M	26.8491229	0.928571429	85.5	-0.0845	0
NOMAS	NA	NA	8113	0.149444843	13.61142835	M	23.67944488	0.974358974	35	0.0283	1
NOMAS	NA	NA	6075	-0.00684138	13.68808817	F	31.24218896	0.821052632	0	-0.0012	1
NOMAS	NA	NA	775	0.247288612	13.9810382	M	22.83253725	0.906976744	45	0.0226	1
NOMAS	NA	NA	5927	0.046187672	14.40540508	F	24.03906709	0.971428571	0	-0.0255	1
NOMAS	NA	NA	5409	-0.082350913	14.64086024	F	31.91703446	0.933333333	0	0.0204	1
NOMAS	NA	NA	619	-0.12350468	14.92285888	F	28.65538735	0.9375	0	-0.0469	1
NOMAS	NA	NA	5101	-0.004092219	15.03784861	F	28.46399755	0.866666667	0	-0.0177	1
NOMAS	NA	NA	1869	-0.020483437	15.21307106	F	39.77017791	0.882352941	4	-0.0164	1
NOMAS	NA	NA	2049	0.16033586	15.27330378	M	32.07484421	1	50	-0.0328	0
NOMAS	NA	NA	2703	0.049782662	15.38555566	F	23.45697049	1.25	0	-0.0144	1
NOMAS	NA	NA	4269	-0.190377497	15.66481644	F	20.74499098	0.804878049	6	0.0512	1
NOMAS	NA	NA	4053	0.138085447	15.66755429	F	28.08370669	0.873417722	8.25	0.0141	1
NOMAS	NA	NA	804	-0.082666112	15.78801972	M	29.68268443	0.951219512	106	0.0316	1
NOMAS	NA	NA	5685	-0.051145027	15.87015525	M	24.59721716	0.921052632	136	0.0278	1
NOMAS	NA	NA	5277	0.094089505	16.07001835	M	34.43888321	1.023255814	14.5	-0.0075	1
NOMAS	NA	NA	917	-0.004725489	16.13572677	F	43.49054714	0.941176471	0.3	0.0607	1
NOMAS	NA	NA	4775	-0.006240266	16.223338	F	26.45574557	0.868421053	0	0.075	1
NOMAS	NA	NA	4155	0.10910151	16.40403615	F	31.91022394	0.836956522	0	-0.0098	1
NOMAS	NA	NA	959	-0.097893261	16.53271514	F	23.52371346	0.871428571	0	-0.0166	1
NOMAS	NA	NA	6149	-0.026169647	16.75995675	M	22.18477164	0.959459459	1	-0.0103	1
NOMAS	NA	NA	5061	-0.017581869	17.55393348	F	25.52883607	0.972222222	0	0.0023	1
NOMAS	NA	NA	4713	0.02861331	17.89616483	F	31.52498974	1	0.1	-0.0047	0
NOMAS	NA	NA	3371	0.06937078	17.94270829	M	16.72845739	0.84375	32.5	0.038	0
NOMAS	NA	NA	5719	-0.198405801	18.26303684	F	25.76078009	0.975	0	0.0574	0
NOMAS	NA	NA	5873	-0.051927615	18.37255087	M	27.51442778	0.945945946	0	-0.0458	1
NOMAS	NA	NA	8325	-0.026912205	20.039902	M	23.48352695	0.891566265	33.5	0.0402	1
NOMAS	NA	NA	5857	-0.039570467	20.20143519	F	18.01160234	0.704225352	0	0.0219	1
NOMAS	NA	NA	503	0.096561164	20.36844409	F	30.92177902	0.857142857	0	-0.0472	1
NOMAS	NA	NA	419	0.163807721	20.71888899	F	28.72542144	0.892307692	1	-0.0182	1
NOMAS	NA	NA	3625	0.101657256	20.97350911	F	23.66792743	0.835820896	0	-0.0593	1
NOMAS	NA	NA	5113	0.106399652	21.04743109	F	17.91089989	0.921875	24	-0.0042	0
NOMAS	NA	NA	4705	0.061882615	21.23634279	F	30.25156052	0.933333333	0	0.0522	1
NOMAS	NA	NA	1901	0.18211683	22.22196907	F	28.98167902	0.829545455	6.75	-0.0164	1
NOMAS	NA	NA	369	-0.084203537	22.26303684	F	34.82411657	0.876404494	0	0.0119	1
NOMAS	NA	NA	1639	0.185696352	24.40403615	M	23.85690137	0.936708861	0	0.0158	1
NOMAS	NA	NA	6189	-0.132414966	25.03921753	M	17.16602314	0.847222222	27.5	-0.0598	1
NOMAS	NA	NA	4763	-0.028659885	25.22265354	F	24.89493371	0.859375	0	0.0192	0
NOMAS	NA	NA	3153	0.063479451	25.28288625	F	21.67402394	0.97260274	0	-0.0399	1
