# Supplementary material for: Rare Variants in NOD1 Associated with Carotid Bifurcation Intima-Media Thickness in Dominican Republic Families
Source: PLoS One. 2016 Dec 9;11(12):e0167202. doi: 10.1371/journal.pone.0167202 (PMC5147882; doi:10.1371/journal.pone.0167202)
Supplement: S1 Pedigree File — (CSV) [file pone.0167202.s002.csv]

FID	IID	FA	MO
253	101	0	0
253	102	0	0
253	201	101	102
253	202	0	0
253	204	0	0
253	301	202	201
253	302	202	201
253	303	202	201
253	304	202	201
253	306	202	204
253	307	0	0
253	308	0	0
253	312	0	0
253	313	0	0
253	403	301	313
253	404	303	307
253	405	303	307
253	407	308	304
253	408	308	304
253	413	302	312
803	1	0	0
803	2	0	0
803	101	2	1
803	102	0	0
803	103	0	0
803	201	102	101
803	203	103	101
803	204	999	101
803	205	0	0
803	206	0	0
803	207	0	0
803	303	204	205
803	304	204	205
803	305	206	203
803	306	204	205
803	307	207	201
803	309	204	205
803	310	204	205
803	311	204	205
803	320	0	0
803	402	320	303
803	403	320	303
803	999	0	0
3630	101	0	0
3630	102	0	0
3630	201	101	102
3630	202	101	102
3630	203	101	102
3630	204	101	102
3630	205	101	102
3630	206	101	102
3630	220	0	0
3630	221	0	0
3630	222	0	0
3630	223	0	0
3630	302	220	201
3630	303	221	203
3630	304	221	203
3630	305	221	203
3630	306	204	222
3630	307	223	206
3630	308	220	201
3630	309	220	201
3631	101	0	0
3631	102	0	0
3631	201	102	101
3631	202	102	101
3631	203	102	101
3631	204	102	101
3631	207	102	101
3631	208	0	0
3631	209	0	0
3631	210	0	0
3631	301	208	201
3631	305	210	202
3631	306	210	202
3631	307	203	209
3631	310	203	209
3631	311	203	209
3631	312	203	209
3631	313	203	209
3631	314	203	209
3631	316	203	209
3631	318	0	0
3631	403	318	312
3631	404	318	312
4623	101	0	0
4623	102	0	0
4623	103	0	0
4623	104	0	0
4623	201	101	102
4623	202	0	0
4623	203	101	103
4623	204	101	102
4623	205	101	102
4623	206	101	102
4623	207	101	102
4623	208	101	104
4623	209	101	103
4623	211	101	103
4623	212	101	102
4623	213	0	0
4623	220	0	0
4623	301	202	201
4623	302	220	206
4623	303	203	213
4623	307	203	213
4623	308	203	213
4623	320	0	0
4623	401	301	320
4965	101	0	0
4965	102	0	0
4965	201	101	102
4965	202	999	102
4965	204	0	0
4965	205	0	0
4965	206	101	102
4965	220	0	0
4965	301	204	201
4965	302	205	202
4965	303	204	201
4965	304	204	201
4965	305	204	201
4965	306	204	201
4965	307	204	201
4965	309	204	201
4965	311	220	206
4965	320	0	0
4965	401	306	320
4965	999	0	0
5103	1	0	0
5103	2	0	0
5103	101	2	1
5103	102	0	0
5103	103	0	0
5103	104	2	1
5103	105	0	0
5103	106	0	0
5103	108	2	1
5103	109	0	0
5103	110	2	1
5103	111	2	1
5103	112	0	0
5103	113	0	0
5103	201	102	101
5103	202	102	101
5103	203	102	101
5103	206	102	101
5103	209	102	103
5103	210	104	106
5103	216	104	106
5103	217	0	0
5103	218	0	0
5103	219	104	105
5103	220	0	0
5103	221	0	0
5103	222	0	0
5103	223	0	0
5103	225	109	108
5103	227	109	108
5103	228	109	999
5103	229	109	108
5103	230	0	0
5103	231	109	108
5103	232	109	108
5103	233	0	0
5103	235	0	0
5103	236	110	113
5103	237	112	111
5103	238	112	111
5103	239	0	0
5103	301	217	201
5103	303	217	201
5103	304	203	220
5103	305	218	216
5103	306	218	216
5103	307	210	221
5103	308	210	222
5103	309	210	223
5103	311	230	229
5103	312	230	229
5103	313	233	228
5103	315	235	227
5103	316	239	238
5103	317	239	238
5103	318	239	238
5103	999	0	0
5569	101	0	0
5569	102	0	0
5569	201	101	102
5569	202	0	0
5569	203	101	102
5569	204	101	102
5569	205	101	102
5569	206	101	102
5569	220	0	0
5569	221	0	0
5569	222	0	0
5569	223	0	0
5569	301	202	201
5569	302	220	201
5569	303	220	201
5569	304	221	204
5569	305	221	204
5569	306	221	204
5569	307	221	204
5569	308	222	205
5569	309	221	204
5569	310	222	205
5569	312	206	223
5569	320	0	0
5569	321	0	0
5569	323	0	0
5569	401	321	307
5569	402	320	304
5569	403	323	305
5569	404	323	305
5987	101	0	0
5987	102	0	0
5987	201	102	101
5987	202	102	101
5987	220	0	0
5987	221	0	0
5987	222	0	0
5987	301	220	201
5987	302	220	221
5987	303	222	202
5987	304	888	202
5987	305	222	202
5987	320	0	0
5987	321	0	0
5987	401	320	301
5987	402	320	301
5987	403	320	301
5987	404	320	301
5987	405	320	301
5987	406	320	301
5987	407	320	301
5987	408	321	302
5987	409	320	301
5987	410	999	305
5987	888	0	0
5987	999	0	0
289	101	0	0
289	102	0	0
289	201	102	101
289	204	102	101
289	207	0	0
289	208	0	0
289	301	207	201
289	302	207	201
289	303	204	208
289	304	207	201
289	307	204	208
289	310	207	201
289	311	207	201
289	312	207	201
289	313	204	208
289	320	0	0
289	401	320	301
357	1	0	0
357	2	0	0
357	101	2	1
357	102	0	0
357	103	2	1
357	104	0	0
357	201	101	102
357	202	101	102
357	205	101	102
357	207	0	0
357	208	0	0
357	209	103	104
357	210	0	0
357	301	207	205
357	302	0	0
357	305	202	208
357	306	209	210
357	307	207	205
357	308	207	205
357	309	207	205
357	311	0	0
357	402	302	301
357	404	311	309
921	101	0	0
921	102	0	0
921	201	102	101
921	203	102	101
921	204	102	101
921	205	102	101
921	206	0	0
921	207	102	101
921	208	102	101
921	209	0	0
921	210	102	101
921	211	0	0
921	212	0	0
921	213	0	0
921	215	102	101
921	301	206	205
921	303	209	207
921	304	213	208
921	312	211	210
921	313	212	204
921	314	212	204
921	317	213	208
921	318	213	208
921	323	0	0
921	401	323	318
921	402	323	318
1431	101	0	0
1431	102	0	0
1431	103	0	0
1431	104	0	0
1431	105	0	0
1431	106	0	0
1431	201	102	101
1431	202	0	0
1431	203	103	101
1431	205	0	0
1431	208	999	101
1431	209	999	101
1431	210	0	0
1431	211	104	101
1431	220	105	106
1431	221	0	0
1431	222	0	0
1431	223	105	106
1431	224	105	106
1431	301	210	201
1431	302	202	201
1431	306	205	203
1431	307	210	201
1431	314	220	211
1431	315	220	211
1431	316	209	222
1431	317	9998	224
1431	318	209	221
1431	319	209	221
1431	321	9999	223
1431	322	209	221
1431	323	209	221
1431	324	9999	223
1431	999	0	0
1431	9998	0	0
1431	9999	0	0
2009	101	0	0
2009	102	0	0
2009	103	0	0
2009	105	0	0
2009	201	102	101
2009	202	102	103
2009	203	102	103
2009	205	102	101
2009	206	102	101
2009	207	105	101
2009	209	0	0
2009	220	0	0
2009	221	0	0
2009	222	0	0
2009	302	220	201
2009	305	222	203
2009	306	202	209
2009	307	221	205
2009	308	221	205
2009	310	0	0
2009	330	0	0
2009	401	310	305
2009	405	306	330
2133	101	0	0
2133	102	0	0
2133	201	102	101
2133	202	0	0
2133	204	102	101
2133	205	102	101
2133	206	102	101
2133	207	102	101
2133	209	0	0
2133	211	0	0
2133	213	0	0
2133	215	0	0
2133	301	202	201
2133	303	209	207
2133	304	209	207
2133	309	211	204
2133	311	205	213
2133	312	205	213
2133	313	205	213
2133	314	205	213
2133	315	205	215
2133	316	205	213
3695	101	0	0
3695	102	0	0
3695	103	0	0
3695	201	102	101
3695	202	0	0
3695	203	102	101
3695	204	0	0
3695	205	0	0
3695	206	102	103
3695	208	102	101
3695	209	102	101
3695	220	0	0
3695	221	0	0
3695	301	204	203
3695	302	0	0
3695	303	201	202
3695	304	206	205
3695	305	206	205
3695	306	206	205
3695	307	206	205
3695	308	221	208
3695	310	220	209
3695	401	302	301
4099	101	0	0
4099	102	0	0
4099	201	102	101
4099	202	102	101
4099	203	102	101
4099	205	0	0
4099	220	0	0
4099	305	201	205
4099	306	220	203
4099	307	220	203
4099	308	220	203
4099	320	0	0
4099	321	0	0
4099	401	320	306
4099	403	308	321
4541	101	0	0
4541	102	0	0
4541	201	102	101
4541	202	0	0
4541	203	102	101
4541	204	102	101
4541	205	102	101
4541	207	0	0
4541	209	102	101
4541	210	102	101
4541	211	102	101
4541	212	0	0
4541	213	0	0
4541	214	102	101
4541	215	0	0
4541	216	0	0
4541	217	0	0
4541	302	207	203
4541	304	213	210
4541	305	205	212
4541	307	205	212
4541	308	202	201
4541	310	216	209
4541	311	215	204
4541	312	217	214
4613	101	0	0
4613	102	0	0
4613	201	102	101
4613	202	0	0
4613	203	0	0
4613	207	102	101
4613	220	0	0
4613	301	207	203
4613	302	202	201
4613	304	207	220
4613	305	207	220
4613	320	0	0
4613	401	320	304
5501	101	0	0
5501	102	0	0
5501	201	101	102
5501	202	0	0
5501	203	101	102
5501	204	0	0
5501	301	202	201
5501	302	202	201
5501	303	202	201
5501	304	0	0
5501	305	202	201
5501	306	202	201
5501	307	202	201
5501	308	202	201
5501	310	204	203
5501	311	204	203
5501	320	0	0
5501	321	0	0
5501	402	304	302
5501	403	321	305
5501	404	320	306
5501	405	320	306
5501	406	320	306
5699	101	0	0
5699	102	0	0
5699	201	102	101
5699	202	0	0
5699	203	102	101
5699	204	0	0
5699	206	102	101
5699	207	102	101
5699	208	102	101
5699	210	0	0
5699	211	0	0
5699	212	0	0
5699	301	999	201
5699	303	202	201
5699	304	203	204
5699	305	203	204
5699	306	203	204
5699	307	203	204
5699	308	0	0
5699	309	207	211
5699	310	206	210
5699	311	206	210
5699	312	206	210
5699	313	212	208
5699	403	303	308
5699	405	303	308
5699	999	0	0
