# Supplementary material for: Rare Variants in NOD1 Associated with Carotid Bifurcation Intima-Media Thickness in Dominican Republic Families
Source: PLoS One. 2016 Dec 9;11(12):e0167202. doi: 10.1371/journal.pone.0167202 (PMC5147882; doi:10.1371/journal.pone.0167202)
Supplement: S1 Map File — (MAP) [file pone.0167202.s003.map]

7	29234122	0	29234122
7	rs115258399	0	29519594
7	rs111657467	0	29519613
7	rs141086830	0	29546858
7	rs34971642	0	29552256
7	rs143270987	0	29552339
7	rs115554531	0	29552378
7	rs1420145	0	29552463
7	rs76843445	0	29552796
7	rs114037811	0	29552944
7	rs16875072	0	29553368
7	rs143366187	0	29553393
7	rs11536448	0	29553633
7	rs139339698	0	29553882
7	rs73293475	0	29603501
7	rs1420110	0	29603553
7	rs116698067	0	29603716
7	rs117273609	0	29686427
7	rs145083017	0	29686804
7	rs10242794	0	29687105
7	rs1641208	0	29687241
7	rs183446634	0	29688120
7	29688587	0	29688587
7	29688945	0	29688945
7	29689251	0	29689251
7	rs112001555	0	29689268
7	rs118145400	0	29689321
7	29689403	0	29689403
7	29689406	0	29689406
7	rs10225476	0	29689520
7	rs116826677	0	29689563
7	29689736	0	29689736
7	rs73687728	0	29689813
7	rs115547223	0	29689915
7	rs191815510	0	29689970
7	rs75916079	0	29690262
7	rs192442382	0	29690333
7	rs190704585	0	29690387
7	rs117145942	0	29690677
7	rs185306757	0	29690742
7	rs143767573	0	29690915
7	rs191178315	0	29724423
7	29724596	0	29724596
7	rs182792990	0	29724680
7	rs112699167	0	29724733
7	29724813	0	29724813
7	rs191304299	0	29725242
7	29725261	0	29725261
7	rs115686128	0	29725414
7	29727142	0	29727142
7	rs850037	0	29727348
7	rs111386204	0	29727624
7	rs28552590	0	29727850
7	29874379	0	29874379
7	29923602	0	29923602
7	rs138069702	0	29923866
7	29923929	0	29923929
7	rs3750092	0	29924072
7	rs61750795	0	29927689
7	rs142414500	0	29960191
7	rs114367718	0	29960246
7	rs147288357	0	29961605
7	rs144772502	0	29961944
7	29962044	0	29962044
7	rs76866095	0	29962483
7	rs6958600	0	29962687
7	rs17158486	0	29963166
7	29963378	0	29963378
7	29963626	0	29963626
7	rs17324153	0	29966141
7	rs142082320	0	29976252
7	rs75604334	0	29994945
7	rs1061149	0	30053354
7	rs191803260	0	30053725
7	rs147665999	0	30054475
7	rs17150692	0	30065960
7	rs77086336	0	30066146
7	30066238	0	30066238
7	rs150505822	0	30094331
7	rs145253158	0	30118494
7	rs116220147	0	30118886
7	rs116274029	0	30119001
7	30119094	0	30119094
7	rs73305164	0	30119112
7	rs55840749	0	30119145
7	rs115317063	0	30119685
7	rs186760820	0	30119924
7	rs76486848	0	30120130
7	rs77967420	0	30120301
7	rs75266885	0	30120645
7	rs182447445	0	30121241
7	30121825	0	30121825
7	rs147895233	0	30123046
7	rs17158618	0	30123145
7	rs115058618	0	30123780
7	rs7787582	0	30124104
7	rs77266350	0	30129808
7	rs79752857	0	30130309
7	30174653	0	30174653
7	rs73689416	0	30197513
7	30197982	0	30197982
7	rs147258795	0	30198210
7	rs113701885	0	30198379
7	rs77613870	0	30198495
7	rs77048115	0	30198528
7	rs1054366	0	30199394
7	rs28701848	0	30199997
7	rs139256709	0	30200178
7	rs117729193	0	30200349
7	rs146443662	0	30200355
7	rs143041516	0	30200645
7	rs116569399	0	30200646
7	30200778	0	30200778
7	rs140641352	0	30200793
7	rs111454409	0	30200889
7	rs144701283	0	30201465
7	rs186055621	0	30201737
7	rs62623406	0	30202331
7	rs113486583	0	30324082
7	rs187801901	0	30324236
7	rs145291016	0	30324439
7	30324562	0	30324562
7	30324563	0	30324563
7	30324573	0	30324573
7	30324595	0	30324595
7	rs183638314	0	30324708
7	rs193160379	0	30325015
7	rs184594665	0	30325232
7	rs79934850	0	30405784
7	rs116662794	0	30406043
7	rs146533721	0	30406232
7	rs111981091	0	30406293
7	rs42594	0	30406368
7	30406382	0	30406382
7	rs118188216	0	30409856
7	rs183579829	0	30409982
7	rs188230912	0	30410462
7	rs79426808	0	30410469
7	rs117545137	0	30411126
7	rs73687837	0	30411162
7	rs73687838	0	30411220
7	rs189447786	0	30411222
7	rs148379273	0	30411860
7	rs5743374	0	30464872
7	rs112070346	0	30464932
7	rs140817833	0	30486592
7	30491668	0	30491668
7	rs2975634	0	30491693
7	rs5743343	0	30491698
7	rs5743342	0	30491919
7	rs3020208	0	30492142
7	rs5743341	0	30492190
7	rs144535612	0	30492392
7	rs5743340	0	30492598
7	rs145135608	0	30494794
7	rs6960726	0	30496625
7	rs5743335	0	30498829
7	rs78206797	0	30498842
7	rs5743332	0	30518255
7	rs192979631	0	30536433
7	rs142594912	0	30536533
7	rs1990189	0	30536627
7	rs200273357	0	30537355
7	rs116125961	0	30634221
7	rs73294431	0	30634258
7	rs2970504	0	30634321
7	rs17159262	0	30634333
7	30634358	0	30634358
7	rs62636572	0	30634548
7	30634596	0	30634596
7	rs7808770	0	30649212
7	rs2230310	0	30649268
7	rs11553502	0	30655542
7	rs17159287	0	30655643
7	30661100	0	30661100
7	rs3886641	0	30668237
7	rs14270	0	30671087
7	rs113598818	0	30673549
7	30673616	0	30673616
7	30673617	0	30673617
7	30673618	0	30673618
7	30673619	0	30673619
7	rs77284067	0	30691793
7	rs41407247	0	30691846
7	rs3735430	0	30691986
7	rs78256172	0	30691989
7	rs148563786	0	30692355
7	rs77113016	0	30693081
7	rs8192498	0	30701812
7	rs149017573	0	30702334
7	rs34625936	0	30702347
7	rs116690173	0	30793531
7	rs6966017	0	30795042
7	30795069	0	30795069
7	rs116374800	0	30795087
7	rs34640571	0	30795119
7	rs6966180	0	30795146
7	rs10225477	0	30795242
7	rs6970210	0	30795412
7	rs76297889	0	30795456
7	rs61741736	0	30795466
7	rs6971062	0	30795729
7	rs6971218	0	30795841
7	rs138172252	0	30796425
7	rs79264536	0	30796469
7	rs73685788	0	30796481
7	rs1061678	0	30796970
7	rs1138790	0	30797147
7	rs28367465	0	30811057
7	30818131	0	30818131
7	rs74821332	0	30825506
7	rs144509099	0	30825529
7	rs75843887	0	30825544
7	rs77067592	0	30825571
7	rs12672184	0	30825575
7	rs73685795	0	30825603
7	rs61741898	0	30830896
7	rs200938852	0	30831163
7	rs12672119	0	30831181
7	rs187366942	0	30876316
7	rs79748329	0	30880387
7	rs34970833	0	30880413
7	rs78722842	0	30890161
7	30898901	0	30898901
7	30922586	0	30922586
7	rs112087094	0	30931794
7	rs140974842	0	30931817
7	rs146848267	0	30951426
7	30960925	0	30960925
7	30961135	0	30961135
7	rs28362731	0	30961790
7	rs143245268	0	30962211
7	30963208	0	30963208
7	rs140536387	0	30963289
7	30963293	0	30963293
7	30963464	0	30963464
7	rs28362740	0	30963606
7	rs28362741	0	30963645
7	rs142345160	0	30963943
7	rs17159719	0	30964305
7	rs112314218	0	30964373
7	30964396	0	30964396
7	rs28362743	0	30964578
7	rs138231568	0	30964732
7	rs202243828	0	31003736
7	rs28371558	0	31008754
7	31016059	0	31016059
7	rs143333500	0	31016131
7	rs2228078	0	31018852
7	rs35624572	0	31018945
7	31018954	0	31018954
7	rs2586	0	31019006
7	rs28371564	0	31019095
7	rs35661943	0	31146223
7	31146638	0	31146638
7	rs114730220	0	31146775
7	rs115683182	0	31146829
7	31147005	0	31147005
7	rs114518546	0	31147139
7	rs113382857	0	31147466
7	rs189542998	0	31148126
7	31148605	0	31148605
7	rs115148389	0	31148818
7	rs112696968	0	31149151
7	rs190490247	0	31149215
7	rs141254512	0	31149297
7	rs150754926	0	31149418
7	rs116278636	0	31149505
7	31149756	0	31149756
7	31150389	0	31150389
7	31150458	0	31150458
7	rs140246086	0	31150560
7	rs144972340	0	31150590
7	31150629	0	31150629
7	rs75995110	0	31150710
7	rs185651960	0	31378021
7	31592737	0	31592737
7	31614260	0	31614260
7	rs201901788	0	31617627
7	rs76357748	0	31682595
7	31682765	0	31682765
7	rs201917207	0	31690760
7	rs80081783	0	31691582
7	rs111514975	0	31692270
7	rs115873834	0	31692309
7	rs138001179	0	31692485
7	rs77503219	0	31692891
7	rs36047130	0	31732084
7	31746838	0	31746838
7	rs34184	0	31746945
7	rs2072410	0	31747185
7	rs12669290	0	31747249
7	rs77451384	0	31747355
7	rs74499062	0	31747391
7	rs115804369	0	31747485
7	31747564	0	31747564
7	rs116213371	0	31747669
7	rs17160458	0	31747753
7	31748038	0	31748038
7	rs78856770	0	31792772
7	31792780	0	31792780
7	rs143271832	0	31848681
7	rs1860790	0	31855578
7	rs61745829	0	31862756
7	rs139193955	0	31876890
7	rs76290787	0	31912989
7	rs115957738	0	31918668
7	rs61745788	0	31918689
7	rs78124500	0	32110008
7	rs2301933	0	32110079
7	rs30599	0	32110374
7	32110443	0	32110443
7	rs116466969	0	32110773
7	rs115695567	0	32110774
7	rs7779058	0	32111002
7	rs60578446	0	32209426
7	rs79436512	0	32524994
7	32525186	0	32525186
7	rs139014459	0	32525885
7	32526463	0	32526463
7	rs76154238	0	32526579
7	rs73689722	0	32534733
7	rs75665911	0	32582782
7	rs79949345	0	32582812
7	rs146342571	0	32590951
7	rs52793627	0	32598816
7	rs138053039	0	32612837
7	rs112504066	0	32615604
7	rs75268098	0	32623480
7	rs6462385	0	32623676
7	rs79646432	0	32623756
7	rs148576953	0	32625611
7	32625687	0	32625687
7	rs17161454	0	32630490
7	rs114297405	0	32674926
7	rs181237376	0	32678905
7	rs6961092	0	32716437
7	rs80044483	0	32716454
7	rs78748768	0	32716467
7	32718646	0	32718646
7	32756419	0	32756419
7	32768274	0	32768274
7	32768306	0	32768306
7	32768318	0	32768318
7	32768385	0	32768385
7	32768472	0	32768472
7	32768473	0	32768473
7	rs185548748	0	32768475
7	32768480	0	32768480
7	rs73090089	0	32798127
7	rs115302236	0	32798253
7	rs139432486	0	32798848
7	rs143120049	0	32799044
7	rs183983004	0	32799101
7	rs116515475	0	32799254
7	rs6942644	0	32799296
7	rs112608535	0	32799426
7	rs149179848	0	32799441
7	rs186824957	0	32799564
7	rs141843066	0	32799749
7	rs192187781	0	32799926
7	rs115430536	0	32799982
7	32800066	0	32800066
7	rs114568353	0	32800190
7	rs115138035	0	32800716
7	rs67927386	0	32800956
7	rs112848048	0	32801229
7	32801329	0	32801329
7	rs115620326	0	32801475
7	32801487	0	32801487
7	32801667	0	32801667
7	32801687	0	32801687
7	32801782	0	32801782
7	rs3825303	0	32801852
7	32801896	0	32801896
7	32802137	0	32802137
7	rs117340772	0	32802199
7	rs115454435	0	32907784
7	rs116647203	0	32907899
7	rs139296538	0	32908243
7	rs896175	0	32908287
7	rs115736153	0	32908490
7	rs192343031	0	32908909
7	rs62467365	0	32908945
7	rs62000439	0	32909635
7	rs140287775	0	32919538
7	32931294	0	32931294
7	32931399	0	32931399
7	32931412	0	32931412
7	32957969	0	32957969
7	rs7797923	0	32982637
7	32982683	0	32982683
7	rs7798051	0	32982714
7	32982731	0	32982731
7	32997056	0	32997056
7	32997064	0	32997064
7	rs112700943	0	32997156
7	rs150348129	0	33028165
7	rs141599926	0	33035785
7	rs145567295	0	33045072
7	rs189086037	0	33045202
7	rs148070251	0	33045284
7	rs145018288	0	33045941
7	rs200192440	0	33046244
7	rs145613042	0	33046539
7	rs139072453	0	33053933
7	rs149488538	0	33053937
7	rs12536321	0	33054112
7	33054242	0	33054242
7	rs72555744	0	33060916
7	rs149839373	0	33075552
7	33075562	0	33075562
7	rs17170223	0	33075573
7	rs72555729	0	33080659
7	rs72555707	0	33102227
7	rs79133824	0	33134426
7	rs115938195	0	33140170
7	rs4498440	0	33185898
7	rs78283245	0	33217151
7	rs35195153	0	33376065
7	33376183	0	33376183
7	rs61764067	0	33380556
7	rs6964382	0	33384201
7	rs73688160	0	33392479
7	rs34218557	0	33397476
7	rs150399299	0	33397562
7	rs34209904	0	33423337
7	rs149362446	0	33427746
7	rs116483694	0	33545175
7	rs115809567	0	33545179
7	rs142434516	0	33573603
7	rs59454255	0	33644976
7	rs73690947	0	33645387
7	rs143579015	0	33645664
7	rs75295552	0	33945201
7	rs112068976	0	33946464
7	34009992	0	34009992
7	rs62623441	0	34010012
7	rs74734392	0	34085921
7	rs116085783	0	34118476
7	rs117322489	0	34118477
7	rs10249320	0	34125622
7	rs138797097	0	34182914
7	rs142523304	0	34192896
7	34192961	0	34192961
7	34193429	0	34193429
7	34386420	0	34386420
7	rs139011698	0	34386434
7	rs115431141	0	34386617
7	34387017	0	34387017
7	rs113675048	0	34387245
7	rs116486685	0	34387452
7	rs73101063	0	34388018
7	rs55826311	0	34388052
7	rs114792178	0	34388118
7	rs114918908	0	34388636
7	rs115005759	0	34388768
7	rs73690546	0	34388791
7	rs150414133	0	34389561
7	34389672	0	34389672
7	rs114420614	0	34389858
7	rs146579368	0	34390074
7	rs76791605	0	34390234
7	rs117384860	0	34390294
7	rs79614117	0	34609334
7	34609358	0	34609358
7	rs76312843	0	34609374
7	rs34178735	0	34609394
7	rs116240309	0	34698164
7	rs149827002	0	34758517
7	rs114949572	0	34758863
7	rs73326730	0	34758893
7	rs116206366	0	34759086
7	rs114328098	0	34818120
7	rs325465	0	34851424
7	34867022	0	34867022
7	rs34705969	0	34867124
7	rs10255999	0	34873788
7	rs151317529	0	34873889
7	rs77892941	0	34888110
7	rs10270766	0	34888194
7	rs145977047	0	34889262
7	rs34418937	0	34889351
7	rs13230135	0	34917759
7	rs116825950	0	34917768
7	34917784	0	34917784
7	rs115222814	0	34968743
7	34969161	0	34969161
7	rs137969541	0	34969256
7	rs116517688	0	34969572
7	34969841	0	34969841
7	rs73693344	0	34969973
7	rs73693345	0	34970717
7	34979763	0	34979763
7	34987302	0	34987302
7	rs186407203	0	35050091
7	35130014	0	35130014
7	rs140291375	0	35131493
7	rs6950175	0	35280539
7	rs200630726	0	35288439
7	rs75267705	0	35293416
7	rs112076877	0	35293598
7	rs143476624	0	35672673
7	rs114028401	0	35672678
7	rs201801755	0	35707160
7	rs115053405	0	35733961
7	rs181300774	0	35734505
7	35840614	0	35840614
7	35944416	0	35944416
7	35944417	0	35944417
7	rs187283028	0	36192905
7	rs190204886	0	36192907
7	36192936	0	36192936
7	36192980	0	36192980
7	36193151	0	36193151
7	rs62451588	0	36193170
7	rs140096401	0	36193177
7	rs183463032	0	36193182
7	rs149932757	0	36194408
7	rs142587467	0	36327307
7	36338681	0	36338681
7	rs61730413	0	36338731
7	36338857	0	36338857
7	rs77013955	0	36338886
7	rs28465447	0	36339482
7	rs78522778	0	36339805
7	36340141	0	36340141
7	36340438	0	36340438
7	rs188768594	0	36340501
7	rs196622	0	36340614
7	36340684	0	36340684
7	rs118038635	0	36340753
7	36340807	0	36340807
7	rs73328607	0	36340856
7	36341014	0	36341014
7	rs184226148	0	36363847
7	rs190485548	0	36363916
7	rs117192570	0	36364532
7	36365205	0	36365205
7	rs150689669	0	36365817
7	rs34466907	0	36365830
7	rs196654	0	36366178
7	rs4723513	0	36366483
7	rs61737930	0	36366501
7	rs35828246	0	36396664
7	rs201876221	0	36397054
7	36406338	0	36406338
7	rs138687537	0	36435999
7	rs34285732	0	36438949
7	36450217	0	36450217
7	rs11976268	0	36450271
7	36450739	0	36450739
7	rs147758353	0	36456702
7	rs34371129	0	36458905
7	rs138189874	0	36461495
7	36463477	0	36463477
7	rs145003274	0	36465632
7	36492459	0	36492459
7	rs17170597	0	36492929
7	rs117648797	0	36493398
7	rs145455591	0	36554130
7	rs144889476	0	36588221
7	rs78005813	0	36588255
7	rs140177976	0	36588262
7	rs34628993	0	36633956
7	rs144075080	0	36639492
7	36639526	0	36639526
7	rs3735387	0	36656001
7	rs57549546	0	36656071
7	rs80187893	0	36657926
7	rs3735385	0	36657940
7	rs11546522	0	36763646
7	rs73346026	0	36763657
7	rs55708881	0	36763835
7	rs55987276	0	36763958
7	rs56231394	0	36764126
7	36894616	0	36894616
7	rs17390345	0	36894654
7	rs115635114	0	36895068
7	rs116819643	0	37053134
7	37264510	0	37264510
7	rs35387639	0	37272769
7	37488395	0	37488395
7	rs146785283	0	37488593
7	rs73691196	0	37780091
7	rs61729277	0	37780626
7	rs143169383	0	37780663
7	rs61729279	0	37780799
7	rs115980800	0	37780907
7	rs115132982	0	37888482
7	rs184571218	0	37889866
7	rs199920317	0	37890034
7	rs138311368	0	37890265
7	rs139516225	0	37907421
7	rs62001869	0	37923917
7	rs62001870	0	37923923
7	rs147791304	0	37934073
7	rs2722330	0	37939984
7	rs17171199	0	37946040
7	rs73691396	0	37946797
7	rs62446002	0	37946949
7	37955919	0	37955919
7	rs77878852	0	37956189
7	37956240	0	37956240
7	rs143795097	0	37960206
7	rs200569265	0	37960646
7	37960739	0	37960739
7	rs79772683	0	37988611
7	rs147990215	0	37989889
7	rs77995880	0	37989978
7	rs73693228	0	37990117
7	rs117825781	0	37990401
7	37990438	0	37990438
7	rs116733450	0	37990585
7	rs187906001	0	37990746
7	rs114683899	0	37990997
7	rs116245778	0	37991261
7	rs151275773	0	38256857
7	rs139220377	0	38270065
7	38270131	0	38270131
7	rs7777757	0	38305219
7	38424386	0	38424386
7	rs138082297	0	38431385
7	rs35024632	0	38433726
7	rs17171345	0	38475878
7	rs144982032	0	38502634
7	rs6977659	0	38725118
7	rs60277655	0	38725682
7	rs111578732	0	38725724
7	rs139286062	0	38726011
7	rs77392862	0	38726070
7	rs147243896	0	38726114
7	38726180	0	38726180
7	rs77673600	0	38726491
7	rs74524349	0	38763590
7	rs73370736	0	38763753
7	rs73370740	0	38763867
7	rs76884168	0	38764691
7	rs74389333	0	38765131
7	rs13251	0	38765565
7	rs77111302	0	38765599
7	rs112468126	0	38765725
7	rs78649601	0	38765781
7	rs200717104	0	38765828
7	rs17171456	0	38781600
7	38783076	0	38783076
7	rs62444122	0	38805215
7	38836456	0	38836456
7	rs77229707	0	38860809
7	38908761	0	38908761
7	rs114595585	0	38948789
7	rs151293651	0	39379334
7	rs148254024	0	39446234
7	rs2302124	0	39472681
7	rs143607091	0	39472876
7	rs140486504	0	39491238
7	rs202233622	0	39606003
7	rs34189922	0	39612201
7	rs150110799	0	39649426
7	rs115357565	0	39649659
7	rs10486797	0	39650367
7	rs78113515	0	39650949
7	rs73379390	0	39650986
7	rs188840835	0	39651032
7	rs4374892	0	39651160
7	39651168	0	39651168
7	rs139820073	0	39651176
7	rs113156280	0	39651262
7	39651458	0	39651458
7	rs141569898	0	39651637
7	rs145627074	0	39651654
7	39651684	0	39651684
7	rs147901344	0	39745754
7	39746129	0	39746129
7	39746509	0	39746509
7	rs144561732	0	39747058
7	39773200	0	39773200
7	39773508	0	39773508
7	rs183293236	0	39807182
7	39807259	0	39807259
7	rs117242542	0	39821371
7	rs182652740	0	39821436
7	39831509	0	39831509
7	rs146354567	0	39831579
7	rs192050966	0	39831706
7	39831778	0	39831778
7	39831802	0	39831802
7	rs182995267	0	39831905
7	39831930	0	39831930
7	39831944	0	39831944
7	39832129	0	39832129
7	rs191829088	0	39832154
7	rs182156219	0	39832214
7	rs193020552	0	39832467
7	rs144571617	0	39832680
7	39832738	0	39832738
7	39832796	0	39832796
7	39832996	0	39832996
7	39833076	0	39833076
7	39833128	0	39833128
7	rs184892870	0	39833423
7	rs187672459	0	39833692
7	39833727	0	39833727
7	rs186171825	0	39833906
7	rs151147551	0	39833956
7	rs186755015	0	39834030
7	39834118	0	39834118
7	rs17496109	0	39990021
7	rs11548117	0	39991170
7	rs139716678	0	40027657
7	rs17496275	0	40027856
7	rs34775357	0	40037230
7	rs142726395	0	40039041
7	rs200605545	0	40041611
7	rs56028037	0	40118406
7	rs112852266	0	40134654
7	rs17538349	0	40135344
7	rs11769409	0	40135570
7	rs142327632	0	40135856
7	rs115986192	0	40136242
7	40172389	0	40172389
7	rs11974850	0	40172432
7	rs148932784	0	40172443
7	rs34330194	0	40900015
7	rs2302027	0	40900230
7	rs182239165	0	40900313
7	41729122	0	41729122
7	rs149823614	0	41729443
7	rs189052446	0	41740050
7	41740073	0	41740073
7	rs181108635	0	41750318
7	rs12333333	0	41750353
7	41751277	0	41751277
7	rs148353606	0	41751499
7	41751678	0	41751678
7	rs114020160	0	41751721
7	rs116167545	0	41752494
7	41752761	0	41752761
7	rs146452436	0	41816518
7	rs112785596	0	41817006
7	rs114158260	0	41817185
7	41817189	0	41817189
7	rs148908523	0	41817374
7	41818080	0	41818080
7	41818099	0	41818099
7	rs59293524	0	41818192
7	rs184488383	0	41818198
7	rs146411874	0	41818243
7	rs77125799	0	41818442
7	41818548	0	41818548
7	rs182402357	0	42000782
7	42000796	0	42000796
7	rs186887428	0	42000810
7	42000965	0	42000965
7	42001585	0	42001585
7	rs185099021	0	42001811
7	rs73318085	0	42001909
7	rs181261768	0	42002237
7	rs116029585	0	42002631
7	rs77126593	0	42002632
7	rs76023240	0	42002841
7	rs116986447	0	42003081
7	rs118157739	0	42003202
7	rs77197280	0	42003273
7	rs182121145	0	42003325
7	rs201493390	0	42003663
7	rs6972450	0	42003679
7	rs61091998	0	42003680
7	rs78794712	0	42003792
7	rs77886553	0	42003898
7	rs187024593	0	42003919
7	rs35364414	0	42004062
7	rs35139358	0	42004651
7	rs35280470	0	42004664
7	rs35448119	0	42004897
7	42005103	0	42005103
7	rs79703713	0	42005587
7	rs79049330	0	42005588
7	42005592	0	42005592
7	rs61758978	0	42005836
7	rs34245321	0	42005845
7	42005936	0	42005936
7	rs34020684	0	42018336
7	rs150161845	0	42063178
7	rs35961850	0	42079765
7	rs3898405	0	42088232
7	rs148660482	0	42088289
7	rs142241970	0	42116380
7	rs146458902	0	42187851
7	rs115137047	0	42187912
7	rs143843875	0	42187981
