# Supplementary material for: Rare Variants in NOD1 Associated with Carotid Bifurcation Intima-Media Thickness in Dominican Republic Families
Source: PLoS One. 2016 Dec 9;11(12):e0167202. doi: 10.1371/journal.pone.0167202 (PMC5147882; doi:10.1371/journal.pone.0167202)
Supplement: S2 Map File — (MAP) [file pone.0167202.s005.map]

7	exm611771	0	29552190
7	exm611775	0	29552256
7	rs114037811	0	29552944
7	rs16875072	0	29553368
7	rs73293475	0	29603501
7	rs1420110	0	29603553
7	rs3178052	0	29606896
7	rs117273609	0	29686427
7	7_29689251	0	29689251
7	7_29689406	0	29689406
7	rs115547223	0	29689915
7	rs191815510	0	29689970
7	rs75916079	0	29690262
7	rs190704585	0	29690387
7	rs185306757	0	29690742
7	7_29727321	0	29727321
7	exm611826	0	29923604
7	exm611837	0	29923866
7	7_29924002	0	29924002
7	exm611847	0	29924041
7	exm611850	0	29924072
7	rs61750795	0	29927689
7	exm2258302	0	29943939
7	rs17158479	0	29961204
7	7_29962033	0	29962033
7	exm611895	0	29966141
7	exm611933	0	29994945
7	rs1061149	0	30053354
7	exm612000	0	30088981
7	rs182447445	0	30121241
7	rs146395231	0	30122028
7	rs147895233	0	30123046
7	rs115058618	0	30123780
7	rs77266350	0	30129808
7	rs77613870	0	30198495
7	rs58366209	0	30198794
7	rs1054366	0	30199394
7	rs28701848	0	30199997
7	rs139256709	0	30200178
7	rs117729193	0	30200349
7	rs146443662	0	30200355
7	rs116569399	0	30200646
7	rs140641352	0	30200793
7	rs112531270	0	30201518
7	rs186055621	0	30201737
7	rs150790641	0	30201752
7	rs145291016	0	30324439
7	rs118188216	0	30409856
7	rs112070346	0	30464932
7	exm612115	0	30486592
7	exm612141	0	30491081
7	exm612149	0	30491184
7	exm612176	0	30491693
7	rs5743343	0	30491698
7	exm612185	0	30491919
7	exm612189	0	30492017
7	rs5743335	0	30498829
7	rs78206797	0	30498842
7	rs1990189	0	30536627
7	rs116125961	0	30634221
7	rs73294431	0	30634258
7	exm612293	0	30634548
7	exm612345	0	30655643
7	rs41407247	0	30691846
7	rs3735430	0	30691986
7	exm612397	0	30693149
7	exm612430	0	30701812
7	rs149017573	0	30702334
7	exm612435	0	30702347
7	exm612463	0	30721871
7	rs190337625	0	30726134
7	exm612497	0	30793532
7	exm612504	0	30795106
7	exm612509	0	30795144
7	rs76297889	0	30795456
7	rs79264536	0	30796469
7	rs145521067	0	30796545
7	exm612560	0	30818142
7	rs74821332	0	30825506
7	exm612577	0	30825529
7	exm612580	0	30825571
7	exm612582	0	30825603
7	exm612604	0	30831163
7	exm612605	0	30831180
7	exm612606	0	30831181
7	rs79748329	0	30880387
7	exm612627	0	30880413
7	exm612638	0	30890161
7	rs140974842	0	30931817
7	exm612700	0	30951658
7	exm612728	0	30961790
7	rs140536387	0	30963289
7	rs28362740	0	30963606
7	rs17159719	0	30964305
7	rs112314218	0	30964373
7	exm612757	0	31003736
7	exm612785	0	31011625
7	rs35624572	0	31018945
7	rs28371564	0	31019095
7	exm612864	0	31104520
7	rs35661943	0	31146223
7	rs114730220	0	31146775
7	rs115683182	0	31146829
7	7_31147005	0	31147005
7	rs114518546	0	31147139
7	rs113382857	0	31147466
7	rs189542998	0	31148126
7	7_31148605	0	31148605
7	rs115148389	0	31148818
7	rs112696968	0	31149151
7	rs141254512	0	31149297
7	7_31150164	0	31150164
7	rs140246086	0	31150560
7	rs144972340	0	31150590
7	7_31150629	0	31150629
7	indel.95177	0	31594138
7	exm612967	0	31609381
7	exm612989	0	31617627
7	exm612992	0	31617702
7	exm613083	0	31692270
7	rs115873834	0	31692309
7	rs138001179	0	31692485
7	rs77503219	0	31692891
7	rs77831788	0	31726693
7	exm613093	0	31732084
7	rs77858177	0	31747405
7	exm613122	0	31793046
7	exm613146	0	31855625
7	exm613162	0	31862756
7	rs17460417	0	32525791
7	rs139014459	0	32525885
7	exm613320	0	32598816
7	7_32599027	0	32599027
7	rs148576953	0	32625611
7	rs114236039	0	32663040
7	rs73090089	0	32798127
7	rs183344680	0	32798615
7	rs112608535	0	32799426
7	rs112848048	0	32801229
7	rs115454435	0	32907784
7	exm2258313	0	32997332
7	rs141599926	0	33035785
7	newrs143513903	0	33075587
7	rs72555729	0	33080659
7	exm613589	0	33185898
7	exm2258315	0	33376146
7	exm613649	0	33384197
7	exm613664	0	33392479
7	exm613672	0	33397476
7	exm613677	0	33397560
7	exm613691	0	33423337
7	exm613705	0	33545175
7	rs115809567	0	33545179
7	rs74748415	0	33645291
7	rs151209209	0	33645516
7	exm613787	0	34010012
7	exm613790	0	34085921
7	rs116085783	0	34118476
7	exm613844	0	34125622
7	rs142523304	0	34192896
7	rs181365229	0	34193449
7	rs146579368	0	34390074
7	rs116206366	0	34759086
7	exm613907	0	34851424
7	exm613920	0	34867124
7	rs10255999	0	34873788
7	exm613941	0	34888110
7	exm613955	0	34889185
7	rs116825950	0	34917768
7	rs115222814	0	34968743
7	rs116517688	0	34969572
7	7_34969841	0	34969841
7	rs112076877	0	35293598
7	rs138569143	0	35673081
7	rs201801755	0	35707160
7	exm614165	0	35733865
7	rs148369403	0	35943900
7	rs62451588	0	36193170
7	rs111320816	0	36324333
7	rs77013955	0	36338886
7	7_36339395	0	36339395
7	rs28465447	0	36339482
7	7_36339763	0	36339763
7	rs142695359	0	36340028
7	7_36340141	0	36340141
7	7_36340684	0	36340684
7	rs118038635	0	36340753
7	rs73328607	0	36340856
7	rs150689669	0	36365817
7	rs34466907	0	36365830
7	rs4723513	0	36366483
7	rs61737930	0	36366501
7	exm614306	0	36396664
7	exm614324	0	36423527
7	exm614357	0	36438949
7	rs11976268	0	36450271
7	rs34371129	0	36458905
7	rs138189874	0	36461495
7	rs17170597	0	36492929
7	rs75531845	0	36552614
7	rs145455591	0	36554130
7	exm614515	0	36561680
7	exm614541	0	36588255
7	rs34628993	0	36633956
7	rs144075080	0	36639492
7	exm614570	0	36657926
7	exm614620	0	36763722
7	rs55708881	0	36763835
7	rs55987276	0	36763958
7	exm614799	0	37903064
7	variant.95296	0	37903064
7	exm614819	0	37907421
7	exm614828	0	37923917
7	exm614829	0	37923923
7	rs77878852	0	37956189
7	exm614923	0	37960206
7	exm614937	0	37960291
7	7_37960739	0	37960739
7	rs147990215	0	37989889
7	exm614987	0	37989978
7	rs116033996	0	38270104
7	exm615057	0	38299691
7	7_38423494	0	38423494
7	exm615331	0	38433726
7	exm615363	0	38475878
7	exm615369	0	38500899
7	rs6977659	0	38725118
7	rs17416951	0	38725157
7	rs77673600	0	38726491
7	rs17700166	0	38764043
7	rs200408537	0	38764204
7	rs73695824	0	38765057
7	exm615443	0	38765883
7	exm615509	0	38805215
7	rs114595585	0	38948789
7	exm615675	0	39504124
7	exm2149215	0	39606003
7	exm615702	0	39611920
7	exm615719	0	39612201
7	rs149241803	0	39649629
7	rs188840835	0	39651032
7	rs11548117	0	39991170
7	exm615867	0	40132828
7	rs115986192	0	40136242
7	rs11974850	0	40172432
7	rs148932784	0	40172443
7	exm615929	0	40174711
7	rs115124068	0	41728654
7	rs149823614	0	41729443
7	rs73100934	0	41742658
7	rs114020160	0	41751721
7	rs114158260	0	41817185
7	rs80027393	0	41818457
7	7_42001585	0	42001585
7	rs185099021	0	42001811
7	rs116029585	0	42002631
7	rs77126593	0	42002632
7	rs76023240	0	42002841
7	rs116986447	0	42003081
7	rs118157739	0	42003202
7	rs77197280	0	42003273
7	rs182121145	0	42003325
7	rs201493390	0	42003663
7	rs61091998	0	42003680
7	exm2273433	0	42003792
7	rs77886553	0	42003898
7	exm616052	0	42004062
7	exm616071	0	42004664
7	rs35448119	0	42004897
7	exm616186	0	42007460
7	rs34020684	0	42018336
7	exm616224	0	42063171
7	7_42085059	0	42085059
7	rs142241970	0	42116380
