# Supplementary material for: Rare Variants in NOD1 Associated with Carotid Bifurcation Intima-Media Thickness in Dominican Republic Families
Source: PLoS One. 2016 Dec 9;11(12):e0167202. doi: 10.1371/journal.pone.0167202 (PMC5147882; doi:10.1371/journal.pone.0167202)
Supplement: S3 Map File — (MAP) [file pone.0167202.s007.map]

7	exm611759	0	29546858
7	exm611764	0	29548926
7	exm611775	0	29552256
7	rs114037811	0	29552944
7	rs111446136	0	29553282
7	rs16875072	0	29553368
7	rs73293475	0	29603501
7	rs1420110	0	29603553
7	rs186521040	0	29603815
7	rs3178052	0	29606896
7	rs117273609	0	29686427
7	7_29689251	0	29689251
7	7_29689406	0	29689406
7	7_29689549	0	29689549
7	7_29689736	0	29689736
7	rs115547223	0	29689915
7	rs191815510	0	29689970
7	rs75916079	0	29690262
7	rs190704585	0	29690387
7	rs185306757	0	29690742
7	7_29727321	0	29727321
7	exm611837	0	29923866
7	7_29924002	0	29924002
7	exm611850	0	29924072
7	rs61750795	0	29927689
7	exm611873	0	29928943
7	exm2258301	0	29943933
7	exm611878	0	29943933
7	exm2258302	0	29943939
7	rs142414500	0	29960191
7	rs17158479	0	29961204
7	rs144772502	0	29961944
7	7_29962033	0	29962033
7	7_29963010	0	29963010
7	exm611895	0	29966141
7	exm611897	0	29966229
7	exm611932	0	29994926
7	exm611933	0	29994945
7	rs1061149	0	30053354
7	rs147665999	0	30054475
7	exm611979	0	30066091
7	exm611995	0	30088851
7	exm612000	0	30088981
7	exm612012	0	30094331
7	exm612027	0	30102295
7	7_30118248	0	30118248
7	7_30119094	0	30119094
7	rs73305164	0	30119112
7	rs115343927	0	30120351
7	rs116055298	0	30120402
7	rs182447445	0	30121241
7	rs146395231	0	30122028
7	rs147895233	0	30123046
7	rs115058618	0	30123780
7	rs77266350	0	30129808
7	rs116939442	0	30129914
7	rs78818370	0	30129915
7	7_30197325	0	30197325
7	rs77613870	0	30198495
7	rs58366209	0	30198794
7	rs1054366	0	30199394
7	rs28701848	0	30199997
7	rs139256709	0	30200178
7	rs117729193	0	30200349
7	rs146443662	0	30200355
7	rs116569399	0	30200646
7	rs140641352	0	30200793
7	rs111454409	0	30200889
7	rs112531270	0	30201518
7	rs186055621	0	30201737
7	rs150790641	0	30201752
7	rs145291016	0	30324439
7	rs112241149	0	30405941
7	rs146533721	0	30406232
7	rs118188216	0	30409856
7	rs183579829	0	30409982
7	rs189447786	0	30411222
7	rs112070346	0	30464932
7	rs138669564	0	30465123
7	exm612115	0	30486592
7	7_30486645	0	30486645
7	exm612141	0	30491081
7	exm612144	0	30491123
7	exm612152	0	30491220
7	exm612176	0	30491693
7	rs5743343	0	30491698
7	exm612183	0	30491915
7	exm612185	0	30491919
7	rs5743341	0	30492190
7	rs62636578	0	30492202
7	exm612208	0	30492392
7	exm612214	0	30492468
7	exm612221	0	30492599
7	rs5743335	0	30498829
7	rs78206797	0	30498842
7	rs1990189	0	30536627
7	rs116125961	0	30634221
7	rs73294431	0	30634258
7	exm612293	0	30634548
7	7_30643128	0	30643128
7	exm612335	0	30649268
7	exm612345	0	30655643
7	rs113598818	0	30673549
7	rs41407247	0	30691846
7	rs3735430	0	30691986
7	7_30692939	0	30692939
7	exm612392	0	30693081
7	exm612397	0	30693149
7	exm612408	0	30695329
7	exm612410	0	30695556
7	exm612412	0	30695570
7	exm612430	0	30701812
7	rs149017573	0	30702334
7	exm612435	0	30702347
7	exm612440	0	30702454
7	exm612480	0	30791903
7	exm2245543	0	30793521
7	rs116690173	0	30793531
7	exm612497	0	30793532
7	exm612499	0	30795042
7	exm612503	0	30795087
7	exm612509	0	30795144
7	rs76297889	0	30795456
7	rs79258914	0	30795637
7	rs79264536	0	30796469
7	rs145521067	0	30796545
7	exm612560	0	30818142
7	exm612565	0	30821716
7	rs180930799	0	30825422
7	rs74821332	0	30825506
7	exm612577	0	30825529
7	exm612578	0	30825544
7	exm612580	0	30825571
7	exm612582	0	30825603
7	exm612586	0	30830853
7	exm612604	0	30831163
7	exm612605	0	30831180
7	exm612606	0	30831181
7	exm612621	0	30878900
7	rs79748329	0	30880387
7	exm612627	0	30880413
7	exm612638	0	30890161
7	exm612679	0	30921893
7	exm612684	0	30922569
7	rs140974842	0	30931817
7	exm612700	0	30951658
7	exm612713	0	30951843
7	exm612714	0	30951844
7	7_30960925	0	30960925
7	exm612719	0	30961242
7	exm612728	0	30961790
7	rs140536387	0	30963289
7	rs28362740	0	30963606
7	rs17159719	0	30964305
7	rs112314218	0	30964373
7	rs28362743	0	30964578
7	exm612756	0	31003712
7	exm612757	0	31003736
7	exm612785	0	31011625
7	7_31016059	0	31016059
7	rs35624572	0	31018945
7	rs28371564	0	31019095
7	exm612857	0	31102914
7	exm612864	0	31104520
7	exm612883	0	31123789
7	exm612885	0	31124376
7	exm612895	0	31126580
7	rs35661943	0	31146223
7	rs114730220	0	31146775
7	rs115683182	0	31146829
7	7_31147005	0	31147005
7	rs114518546	0	31147139
7	rs79969726	0	31147318
7	rs113382857	0	31147466
7	rs189542998	0	31148126
7	7_31148360	0	31148360
7	7_31148605	0	31148605
7	rs115148389	0	31148818
7	rs112696968	0	31149151
7	rs141254512	0	31149297
7	7_31150389	0	31150389
7	rs140246086	0	31150560
7	rs144972340	0	31150590
7	7_31150629	0	31150629
7	rs75995110	0	31150710
7	7_31592737	0	31592737
7	indel.95177	0	31594138
7	exm612967	0	31609381
7	exm612984	0	31617480
7	exm612989	0	31617627
7	exm612992	0	31617702
7	exm613027	0	31682595
7	7_31682765	0	31682765
7	exm613042	0	31682908
7	exm613043	0	31682927
7	exm613049	0	31683251
7	7_31683540	0	31683540
7	exm613063	0	31683566
7	exm613064	0	31690760
7	exm613075	0	31691582
7	exm613080	0	31692244
7	exm613083	0	31692270
7	rs115873834	0	31692309
7	exm613086	0	31692357
7	exm613088	0	31692409
7	exm613090	0	31692423
7	rs138001179	0	31692485
7	rs77503219	0	31692891
7	rs77831788	0	31726693
7	exm613093	0	31732084
7	rs77858177	0	31747405
7	rs115804369	0	31747485
7	exm613122	0	31793046
7	exm613143	0	31855577
7	exm613146	0	31855625
7	exm613151	0	31855672
7	exm613162	0	31862756
7	rs139193955	0	31876890
7	exm2258310	0	31904604
7	exm613197	0	31904604
7	exm613233	0	32110008
7	rs17460417	0	32525791
7	rs139014459	0	32525885
7	7_32535191	0	32535191
7	rs79949345	0	32582812
7	exm613291	0	32584334
7	rs146342571	0	32590951
7	exm613310	0	32598552
7	exm613320	0	32598816
7	exm613330	0	32609689
7	rs148576953	0	32625611
7	rs114236039	0	32663040
7	rs6961092	0	32716437
7	7_32797924	0	32797924
7	rs73090089	0	32798127
7	rs183344680	0	32798615
7	7_32799261	0	32799261
7	rs112608535	0	32799426
7	rs112848048	0	32801229
7	7_32801782	0	32801782
7	rs115454435	0	32907784
7	rs115736153	0	32908490
7	rs140287775	0	32919538
7	rs34326782	0	32957976
7	exm2258313	0	32997332
7	exm613482	0	33028183
7	rs141599926	0	33035785
7	rs150720544	0	33053914
7	newrs143513903	0	33075587
7	rs72555729	0	33080659
7	exm613564	0	33102322
7	exm613589	0	33185898
7	exm2258315	0	33376146
7	exm613645	0	33380556
7	exm613649	0	33384197
7	exm613664	0	33392479
7	exm613672	0	33397476
7	exm613677	0	33397560
7	exm613678	0	33397562
7	exm613691	0	33423337
7	exm613694	0	33423406
7	exm613697	0	33427634
7	exm613705	0	33545175
7	rs115809567	0	33545179
7	exm613721	0	33573603
7	7_33645174	0	33645174
7	rs74748415	0	33645291
7	rs151209209	0	33645516
7	rs112068976	0	33946464
7	exm613787	0	34010012
7	exm613790	0	34085921
7	rs117988035	0	34091570
7	rs116085783	0	34118476
7	exm613811	0	34118477
7	exm613839	0	34125473
7	exm613844	0	34125622
7	rs74674953	0	34182893
7	rs138797097	0	34182914
7	rs142523304	0	34192896
7	7_34193059	0	34193059
7	rs118064603	0	34193129
7	rs181365229	0	34193449
7	7_34194058	0	34194058
7	7_34386420	0	34386420
7	rs139011698	0	34386434
7	rs146579368	0	34390074
7	exm613883	0	34698164
7	rs149827002	0	34758517
7	rs116206366	0	34759086
7	rs150687860	0	34808020
7	rs114328098	0	34818120
7	exm613907	0	34851424
7	rs116733850	0	34851447
7	exm613920	0	34867124
7	exm613925	0	34867169
7	rs10255999	0	34873788
7	rs151317529	0	34873889
7	exm613941	0	34888110
7	rs10270766	0	34888194
7	exm613955	0	34889185
7	exm613965	0	34889262
7	rs34418937	0	34889351
7	rs116825950	0	34917768
7	7_34917904	0	34917904
7	rs115222814	0	34968743
7	rs116517688	0	34969572
7	7_34969841	0	34969841
7	rs73693344	0	34969973
7	rs186119157	0	34970245
7	rs73693345	0	34970717
7	exm614061	0	35242077
7	exm614074	0	35244154
7	rs112076877	0	35293598
7	rs79985410	0	35672660
7	rs114028401	0	35672678
7	rs138569143	0	35673081
7	exm614147	0	35707069
7	exm614165	0	35733865
7	exm614166	0	35733925
7	rs62451588	0	36193170
7	rs149932757	0	36194408
7	exm614233	0	36320799
7	rs111320816	0	36324333
7	rs142587467	0	36327307
7	rs61730413	0	36338731
7	exm614273	0	36338753
7	rs77013955	0	36338886
7	7_36339395	0	36339395
7	rs28465447	0	36339482
7	7_36339763	0	36339763
7	rs78522778	0	36339805
7	rs142695359	0	36340028
7	7_36340141	0	36340141
7	rs188768594	0	36340501
7	7_36340684	0	36340684
7	rs118038635	0	36340753
7	rs73328607	0	36340856
7	rs180875230	0	36364420
7	rs150689669	0	36365817
7	rs34466907	0	36365830
7	rs4723513	0	36366483
7	rs61737930	0	36366501
7	exm614306	0	36396664
7	exm614312	0	36396795
7	exm614314	0	36396861
7	exm614324	0	36423527
7	exm614342	0	36435956
7	exm614344	0	36435999
7	exm614357	0	36438949
7	exm614366	0	36445900
7	7_36450217	0	36450217
7	rs11976268	0	36450271
7	exm614402	0	36450740
7	rs34371129	0	36458905
7	rs138189874	0	36461495
7	exm614489	0	36492159
7	rs17170597	0	36492929
7	rs75531845	0	36552614
7	rs145455591	0	36554130
7	exm614515	0	36561680
7	exm614516	0	36561695
7	exm614529	0	36579939
7	exm614538	0	36588221
7	exm614541	0	36588255
7	rs34628993	0	36633956
7	rs144075080	0	36639492
7	exm614569	0	36656071
7	exm614570	0	36657926
7	exm614613	0	36763657
7	exm614620	0	36763722
7	rs55708881	0	36763835
7	rs55987276	0	36763958
7	7_36894616	0	36894616
7	rs115635114	0	36895068
7	exm614639	0	36917684
7	rs73117524	0	37024558
7	exm614754	0	37780663
7	exm2148910	0	37890034
7	exm614819	0	37907421
7	exm614824	0	37916444
7	exm614828	0	37923917
7	exm614829	0	37923923
7	exm614838	0	37924776
7	exm614850	0	37934073
7	exm614881	0	37949282
7	rs77878852	0	37956189
7	7_37956240	0	37956240
7	exm614923	0	37960206
7	exm614937	0	37960291
7	rs147990215	0	37989889
7	exm614987	0	37989978
7	7_37990438	0	37990438
7	7_37991352	0	37991352
7	rs151275773	0	38256857
7	rs116033996	0	38270104
7	exm615057	0	38299691
7	7_38423494	0	38423494
7	exm615296	0	38424430
7	exm615307	0	38431385
7	exm615315	0	38431470
7	exm615323	0	38431594
7	exm615331	0	38433726
7	exm615332	0	38433763
7	exm615334	0	38433795
7	exm615363	0	38475878
7	exm615382	0	38502634
7	rs6977659	0	38725118
7	rs17416951	0	38725157
7	rs77673600	0	38726491
7	rs17700166	0	38764043
7	rs200408537	0	38764204
7	rs73695824	0	38765057
7	rs200717104	0	38765828
7	exm615443	0	38765883
7	rs146415083	0	38768167
7	7_38783076	0	38783076
7	exm615474	0	38783140
7	exm615509	0	38805215
7	exm615558	0	38908759
7	rs114595585	0	38948789
7	exm615616	0	39379463
7	exm615622	0	39379547
7	exm615651	0	39472874
7	exm615675	0	39504124
7	exm615681	0	39504235
7	exm2149215	0	39606003
7	exm615719	0	39612201
7	7_39649293	0	39649293
7	rs149241803	0	39649629
7	rs188840835	0	39651032
7	7_39651458	0	39651458
7	rs11548117	0	39991170
7	exm615793	0	40027452
7	exm2245609	0	40027856
7	exm615811	0	40037230
7	exm615859	0	40132656
7	exm615867	0	40132828
7	exm615892	0	40134161
7	rs115986192	0	40136242
7	rs11974850	0	40172432
7	rs148932784	0	40172443
7	exm615929	0	40174711
7	rs182239165	0	40900313
7	rs115124068	0	41728654
7	exm616020	0	41729942
7	7_41740101	0	41740101
7	rs181108635	0	41750318
7	7_41751277	0	41751277
7	rs114020160	0	41751721
7	7_41752761	0	41752761
7	rs146452436	0	41816518
7	rs114158260	0	41817185
7	rs148908523	0	41817374
7	rs184488383	0	41818198
7	rs146411874	0	41818243
7	rs80027393	0	41818457
7	7_41818548	0	41818548
7	7_42000619	0	42000619
7	7_42001585	0	42001585
7	rs185099021	0	42001811
7	rs181261768	0	42002237
7	rs116029585	0	42002631
7	rs77126593	0	42002632
7	rs76023240	0	42002841
7	rs116986447	0	42003081
7	rs118157739	0	42003202
7	rs77197280	0	42003273
7	rs182121145	0	42003325
7	rs201493390	0	42003663
7	rs61091998	0	42003680
7	exm2273433	0	42003792
7	rs77886553	0	42003898
7	rs187024593	0	42003919
7	exm616052	0	42004062
7	exm616071	0	42004664
7	rs35448119	0	42004897
7	exm616100	0	42005007
7	exm616164	0	42007201
7	exm616177	0	42007380
7	exm616185	0	42007446
7	exm616186	0	42007460
7	exm616193	0	42012033
7	rs34020684	0	42018336
7	exm616224	0	42063171
7	rs150161845	0	42063178
7	7_42085059	0	42085059
7	rs142241970	0	42116380
7	exm616277	0	42187851
7	rs143843875	0	42187981
